# Supplementary material for: GOSim – an R-package for computation of information theoretic GO similarities between terms and gene products
Source: BMC Bioinformatics. 2007 May 22;8:166. doi: 10.1186/1471-2105-8-166 (PMC1892785; doi:10.1186/1471-2105-8-166)
Supplement: Additional File 1 — Clustering results. Clustering results for the example study in the Results Section. [file 1471-2105-8-166-S1.zip]

Archive with 20 entries (20 files):
- cluster18_up.txt
- cluster20_up.txt
- cluster29_up.txt
- cluster2_down.txt
- cluster2_downAffy.txt
- cluster4_down.txt
- cluster4_upAffy.txt
- cluster5_upAffy.txt
- cluster7_down.txt
- cluster8_upAffy.txt
- cluster9_up.txt
- cluster12_upAffy.txt
- cluster13_up.txt
- cluster14_up.txt
- cluster15_up.txt
- cluster16_up.txt
- cluster23_up.txt
- cluster28_up.txt
- cluster30_up.txt
- cluster31_up.txt
