# Supplementary material for: GOSim – an R-package for computation of information theoretic GO similarities between terms and gene products
Source: BMC Bioinformatics. 2007 May 22;8:166. doi: 10.1186/1471-2105-8-166 (PMC1892785; doi:10.1186/1471-2105-8-166)
Supplement: Additional File 1 — Clustering results. Clustering results for the example study in the Results Section. [file 1471-2105-8-166-S1.zip › cluster18_up.txt]

Entrez Gene ID:`862`
Entrez Gene ID: `862`:`GO:0006091`
GOID = GO:0006091
Term = generation of precursor metabolites and energy
Synonym = energy pathways
Definition = The formation from simpler components of precursor
     metabolites, substances from which energy is derived, and the
     processes involved in the liberation of energy from these
     substances.
Ontology = BP

Entrez Gene ID: `862`: `GO:0006350`
GOID = GO:0006350
Term = transcription
Definition = The synthesis of either RNA on a template of DNA or DNA on
     a template of RNA.
Ontology = BP

Entrez Gene ID: `862`: `GO:0006355`
GOID = GO:0006355
Term = regulation of transcription, DNA-dependent
Definition = Any process that modulates the frequency, rate or extent
     of DNA-dependent transcription.
Ontology = BP


Entrez Gene ID: `1831`
Entrez Gene ID: `1831`: `GO:0006355`
GOID = GO:0006355
Term = regulation of transcription, DNA-dependent
Definition = Any process that modulates the frequency, rate or extent
     of DNA-dependent transcription.
Ontology = BP


Entrez Gene ID: `1840`
Entrez Gene ID: `1840`: `GO:0008593`
GOID = GO:0008593
Term = regulation of Notch signaling pathway
Synonym = regulation of Notch signaling pathway
Definition = Any process that modulates the frequency, rate or extent
     of the Notch signaling pathway.
Ontology = BP

Entrez Gene ID: `1840`: `GO:0016567`
GOID = GO:0016567
Term = protein ubiquitination
Synonym = protein ubiquitylation
Definition = The process by which one or more ubiquitin moieties are
     added to a protein.
Ontology = BP

Entrez Gene ID: `1840`: `GO:0045665`
GOID = GO:0045665
Term = negative regulation of neuron differentiation
Definition = Any process that stops, prevents or reduces the rate of
     neuron differentiation.
Ontology = BP

Entrez Gene ID: `1840`: `GO:0006366`
GOID = GO:0006366
Term = transcription from RNA polymerase II promoter
Synonym = transcription from Pol II promoter
Definition = The synthesis of RNA from a DNA template by RNA polymerase
     II (Pol II), originating at a Pol II-specific promoter. Includes
     transcription of messenger RNA (mRNA) and certain small nuclear
     RNAs (snRNAs).
Ontology = BP


Entrez Gene ID: `2146`
Entrez Gene ID: `2146`: `GO:0006350`
GOID = GO:0006350
Term = transcription
Definition = The synthesis of either RNA on a template of DNA or DNA on
     a template of RNA.
Ontology = BP

Entrez Gene ID: `2146`: `GO:0006355`
GOID = GO:0006355
Term = regulation of transcription, DNA-dependent
Definition = Any process that modulates the frequency, rate or extent
     of DNA-dependent transcription.
Ontology = BP

Entrez Gene ID: `2146`: `GO:0006325`
GOID = GO:0006325
Term = establishment and/or maintenance of chromatin architecture
Definition = The specification, formation and maintenance of the
     physical structure of eukaryotic chromatin.
Ontology = BP


Entrez Gene ID: `2274`
Entrez Gene ID: `2274`: `GO:0030521`
GOID = GO:0030521
Term = androgen receptor signaling pathway
Synonym = androgen receptor signalling pathway
Definition = Any series of molecular signals generated as a consequence
     of an androgen binding to its receptor.
Ontology = BP

Entrez Gene ID: `2274`: `GO:0045893`
GOID = GO:0045893
Term = positive regulation of transcription, DNA-dependent
Definition = Any process that activates or increases the rate of
     DNA-dependent transcription.
Ontology = BP


Entrez Gene ID: `2309`
Entrez Gene ID: `2309`: `GO:0006915`
GOID = GO:0006915
Term = apoptosis
Synonym = type I programmed cell death
Definition = A form of programmed cell death induced by external or
     internal signals that trigger the activity of proteolytic
     caspases, whose actions dismantle the cell and result in cell
     death. Apoptosis begins internally with condensation and
     subsequent fragmentation of the cell nucleus (blebbing) while the
     plasma membrane remains intact. Other characteristics of apoptosis
     include DNA fragmentation and the exposition of
     phosphatidylserine.
Ontology = BP

Entrez Gene ID: `2309`: `GO:0006917`
GOID = GO:0006917
Term = induction of apoptosis
Synonym = positive regulation of apoptosis
Definition = A process that directly activates any of the steps
     required for cell death by apoptosis.
Ontology = BP

Entrez Gene ID: `2309`: `GO:0006366`
GOID = GO:0006366
Term = transcription from RNA polymerase II promoter
Synonym = transcription from Pol II promoter
Definition = The synthesis of RNA from a DNA template by RNA polymerase
     II (Pol II), originating at a Pol II-specific promoter. Includes
     transcription of messenger RNA (mRNA) and certain small nuclear
     RNAs (snRNAs).
Ontology = BP

Entrez Gene ID: `2309`: `GO:0006350`
GOID = GO:0006350
Term = transcription
Definition = The synthesis of either RNA on a template of DNA or DNA on
     a template of RNA.
Ontology = BP

Entrez Gene ID: `2309`: `GO:0006355`
GOID = GO:0006355
Term = regulation of transcription, DNA-dependent
Definition = Any process that modulates the frequency, rate or extent
     of DNA-dependent transcription.
Ontology = BP


Entrez Gene ID: `3146`
Entrez Gene ID: `3146`: `GO:0017055`
GOID = GO:0017055
Term = negative regulation of transcriptional preinitiation complex
     formation
Synonym = negative regulation of transcriptional pre-initiation complex
     formation
Definition = Any process that stops, prevents or reduces the rate of
     transcriptional preinitiation complex formation.
Ontology = BP

Entrez Gene ID: `3146`: `GO:0006357`
GOID = GO:0006357
Term = regulation of transcription from RNA polymerase II promoter
Synonym = regulation of transcription from Pol II promoter
Definition = Any process that modulates the frequency, rate or extent
     of transcription from an RNA polymerase II promoter.
Ontology = BP

Entrez Gene ID: `3146`: `GO:0006325`
GOID = GO:0006325
Term = establishment and/or maintenance of chromatin architecture
Definition = The specification, formation and maintenance of the
     physical structure of eukaryotic chromatin.
Ontology = BP

Entrez Gene ID: `3146`: `GO:0006310`
GOID = GO:0006310
Term = DNA recombination
Definition = The processes by which a new genotype is formed by
     reassortment of genes resulting in gene combinations different
     from those that were present in the parents. In eukaryotes genetic
     recombination can occur by chromosome assortment, intrachromosomal
     recombination, or nonreciprocal interchromosomal recombination.
     Intrachromosomal recombination occurs by crossing over. In
     bacteria it may occur by genetic transformation, conjugation,
     transduction, or F-duction.
Ontology = BP

Entrez Gene ID: `3146`: `GO:0006268`
GOID = GO:0006268
Term = DNA unwinding
Synonym = duplex DNA melting
Definition = The process by which interchain hydrogen bonds between two
     strands of DNA are broken or 'melted', generating unpaired
     template strands for DNA replication.
Ontology = BP

Entrez Gene ID: `3146`: `GO:0006281`
GOID = GO:0006281
Term = DNA repair
Definition = The process of restoring DNA after damage. Genomes are
     subject to damage by chemical and physical agents in the
     environment (e.g. UV and ionizing radiations, chemical mutagens,
     fungal and bacterial toxins, etc.) and by free radicals or
     alkylating agents endogenously generated in metabolism. DNA is
     also damaged because of errors during its replication. A variety
     of different DNA repair pathways have been reported that include
     direct reversal, base excision repair, nucleotide excision repair,
     photoreactivation, bypass, double-strand break repair pathway, and
     mismatch repair pathway.
Ontology = BP

Entrez Gene ID: `3146`: `GO:0006288`
GOID = GO:0006288
Term = base-excision repair, DNA ligation
Definition = The ligation by DNA ligase of DNA strands. Ligation occurs
     after polymerase action to fill the gap left by the action of
     endonucleases during base-excision repair.
Ontology = BP


Entrez Gene ID: `3151`
Entrez Gene ID: `3151`: `GO:0006355`
GOID = GO:0006355
Term = regulation of transcription, DNA-dependent
Definition = Any process that modulates the frequency, rate or extent
     of DNA-dependent transcription.
Ontology = BP

Entrez Gene ID: `3151`: `GO:0006325`
GOID = GO:0006325
Term = establishment and/or maintenance of chromatin architecture
Definition = The specification, formation and maintenance of the
     physical structure of eukaryotic chromatin.
Ontology = BP


Entrez Gene ID: `4205`
Entrez Gene ID: `4205`: `GO:0007517`
GOID = GO:0007517
Term = muscle development
Definition = The process whose specific outcome is the progression of
     the muscle over time, from its formation to the mature structure.
     The muscle is an organ consisting of a tissue made up of various
     elongated cells that are specialized to contract and thus to
     produce movement and mechanical work.
Ontology = BP

Entrez Gene ID: `4205`: `GO:0006366`
GOID = GO:0006366
Term = transcription from RNA polymerase II promoter
Synonym = transcription from Pol II promoter
Definition = The synthesis of RNA from a DNA template by RNA polymerase
     II (Pol II), originating at a Pol II-specific promoter. Includes
     transcription of messenger RNA (mRNA) and certain small nuclear
     RNAs (snRNAs).
Ontology = BP

Entrez Gene ID: `4205`: `GO:0006350`
GOID = GO:0006350
Term = transcription
Definition = The synthesis of either RNA on a template of DNA or DNA on
     a template of RNA.
Ontology = BP

Entrez Gene ID: `4205`: `GO:0006355`
GOID = GO:0006355
Term = regulation of transcription, DNA-dependent
Definition = Any process that modulates the frequency, rate or extent
     of DNA-dependent transcription.
Ontology = BP


Entrez Gene ID: `4261`
Entrez Gene ID: `4261`: `GO:0006955`
GOID = GO:0006955
Term = immune response
Definition = Any process involved in the immunological reaction of an
     organism to an immunogenic stimulus.
Ontology = BP

Entrez Gene ID: `4261`: `GO:0009596`
GOID = GO:0009596
Term = detection of pest, pathogen or parasite
Synonym = perception of pest/pathogen/parasite
Definition = The series of events by which a stimulus from a pest,
     pathogen or parasite is received and converted into a molecular
     signal.
Ontology = BP

Entrez Gene ID: `4261`: `GO:0042829`
GOID = GO:0042829
Term = defense response to pathogen
Synonym = defence response to pathogen
Definition = Reactions triggered in response to the presence of a
     pathogen that act to protect the cell or organism.
Ontology = BP

Entrez Gene ID: `4261`: `GO:0006355`
GOID = GO:0006355
Term = regulation of transcription, DNA-dependent
Definition = Any process that modulates the frequency, rate or extent
     of DNA-dependent transcription.
Ontology = BP


Entrez Gene ID: `4302`
Entrez Gene ID: `4302`: `GO:0006355`
GOID = GO:0006355
Term = regulation of transcription, DNA-dependent
Definition = Any process that modulates the frequency, rate or extent
     of DNA-dependent transcription.
Ontology = BP


Entrez Gene ID: `4774`
Entrez Gene ID: `4774`: `GO:0019079`
GOID = GO:0019079
Term = viral genome replication
Definition = Any process involved directly in viral genome replication,
     including viral nucleotide metabolism.
Ontology = BP

Entrez Gene ID: `4774`: `GO:0006350`
GOID = GO:0006350
Term = transcription
Definition = The synthesis of either RNA on a template of DNA or DNA on
     a template of RNA.
Ontology = BP

Entrez Gene ID: `4774`: `GO:0006355`
GOID = GO:0006355
Term = regulation of transcription, DNA-dependent
Definition = Any process that modulates the frequency, rate or extent
     of DNA-dependent transcription.
Ontology = BP

Entrez Gene ID: `4774`: `GO:0006118`
GOID = GO:0006118
Term = electron transport
Synonym = electron transfer
Definition = The transport of electrons from an electron donor to an
     electron acceptor.
Ontology = BP

Entrez Gene ID: `4774`: `GO:0006260`
GOID = GO:0006260
Term = DNA replication
Synonym = DNA synthesis
Definition = The process whereby new strands of DNA are synthesized.
     The template for replication can either be DNA or RNA.
Ontology = BP


Entrez Gene ID: `4780`
Entrez Gene ID: `4780`: `GO:0006366`
GOID = GO:0006366
Term = transcription from RNA polymerase II promoter
Synonym = transcription from Pol II promoter
Definition = The synthesis of RNA from a DNA template by RNA polymerase
     II (Pol II), originating at a Pol II-specific promoter. Includes
     transcription of messenger RNA (mRNA) and certain small nuclear
     RNAs (snRNAs).
Ontology = BP

Entrez Gene ID: `4780`: `GO:0006350`
GOID = GO:0006350
Term = transcription
Definition = The synthesis of either RNA on a template of DNA or DNA on
     a template of RNA.
Ontology = BP

Entrez Gene ID: `4780`: `GO:0006355`
GOID = GO:0006355
Term = regulation of transcription, DNA-dependent
Definition = Any process that modulates the frequency, rate or extent
     of DNA-dependent transcription.
Ontology = BP


Entrez Gene ID: `4781`
Entrez Gene ID: `4781`: `GO:0006350`
GOID = GO:0006350
Term = transcription
Definition = The synthesis of either RNA on a template of DNA or DNA on
     a template of RNA.
Ontology = BP

Entrez Gene ID: `4781`: `GO:0006355`
GOID = GO:0006355
Term = regulation of transcription, DNA-dependent
Definition = Any process that modulates the frequency, rate or extent
     of DNA-dependent transcription.
Ontology = BP

Entrez Gene ID: `4781`: `GO:0006260`
GOID = GO:0006260
Term = DNA replication
Synonym = DNA synthesis
Definition = The process whereby new strands of DNA are synthesized.
     The template for replication can either be DNA or RNA.
Ontology = BP


Entrez Gene ID: `4848`
Entrez Gene ID: `4848`: `GO:0006355`
GOID = GO:0006355
Term = regulation of transcription, DNA-dependent
Definition = Any process that modulates the frequency, rate or extent
     of DNA-dependent transcription.
Ontology = BP

Entrez Gene ID: `4848`: `GO:0006358`
GOID = GO:0006358
Term = regulation of global transcription from RNA polymerase II
     promoter
Synonym = regulation of global transcription from Pol II promoter
Definition = Any process that modulates the frequency, rate or extent
     of global transcription from Pol II promoter.
Ontology = BP


Entrez Gene ID: `4899`
Entrez Gene ID: `4899`: `GO:0006091`
GOID = GO:0006091
Term = generation of precursor metabolites and energy
Synonym = energy pathways
Definition = The formation from simpler components of precursor
     metabolites, substances from which energy is derived, and the
     processes involved in the liberation of energy from these
     substances.
Ontology = BP

Entrez Gene ID: `4899`: `GO:0006350`
GOID = GO:0006350
Term = transcription
Definition = The synthesis of either RNA on a template of DNA or DNA on
     a template of RNA.
Ontology = BP

Entrez Gene ID: `4899`: `GO:0006357`
GOID = GO:0006357
Term = regulation of transcription from RNA polymerase II promoter
Synonym = regulation of transcription from Pol II promoter
Definition = Any process that modulates the frequency, rate or extent
     of transcription from an RNA polymerase II promoter.
Ontology = BP


Entrez Gene ID: `5465`
Entrez Gene ID: `5465`: `GO:0006629`
GOID = GO:0006629
Term = lipid metabolism
Definition = The chemical reactions involving lipids, compounds soluble
     in an organic solvent but not, or sparingly, in an aqueous
     solvent. Includes fatty acids; neutral fats, other fatty-acid
     esters, and soaps; long-chain (fatty) alcohols and waxes;
     sphingoids and other long-chain bases; glycolipids, phospholipids
     and sphingolipids; and carotenes, polyprenols, sterols, terpenes
     and other isoprenoids.
Ontology = BP

Entrez Gene ID: `5465`: `GO:0006631`
GOID = GO:0006631
Term = fatty acid metabolism
Definition = The chemical reactions involving fatty acids, aliphatic
     monocarboxylic acids liberated from naturally occurring fats and
     oils by hydrolysis.
Ontology = BP

Entrez Gene ID: `5465`: `GO:0006091`
GOID = GO:0006091
Term = generation of precursor metabolites and energy
Synonym = energy pathways
Definition = The formation from simpler components of precursor
     metabolites, substances from which energy is derived, and the
     processes involved in the liberation of energy from these
     substances.
Ontology = BP

Entrez Gene ID: `5465`: `GO:0006366`
GOID = GO:0006366
Term = transcription from RNA polymerase II promoter
Synonym = transcription from Pol II promoter
Definition = The synthesis of RNA from a DNA template by RNA polymerase
     II (Pol II), originating at a Pol II-specific promoter. Includes
     transcription of messenger RNA (mRNA) and certain small nuclear
     RNAs (snRNAs).
Ontology = BP

Entrez Gene ID: `5465`: `GO:0006350`
GOID = GO:0006350
Term = transcription
Definition = The synthesis of either RNA on a template of DNA or DNA on
     a template of RNA.
Ontology = BP

Entrez Gene ID: `5465`: `GO:0006355`
GOID = GO:0006355
Term = regulation of transcription, DNA-dependent
Definition = Any process that modulates the frequency, rate or extent
     of DNA-dependent transcription.
Ontology = BP


Entrez Gene ID: `5989`
Entrez Gene ID: `5989`: `GO:0006955`
GOID = GO:0006955
Term = immune response
Definition = Any process involved in the immunological reaction of an
     organism to an immunogenic stimulus.
Ontology = BP

Entrez Gene ID: `5989`: `GO:0006355`
GOID = GO:0006355
Term = regulation of transcription, DNA-dependent
Definition = Any process that modulates the frequency, rate or extent
     of DNA-dependent transcription.
Ontology = BP


Entrez Gene ID: `6045`
Entrez Gene ID: `6045`: `GO:0016567`
GOID = GO:0016567
Term = protein ubiquitination
Synonym = protein ubiquitylation
Definition = The process by which one or more ubiquitin moieties are
     added to a protein.
Ontology = BP

Entrez Gene ID: `6045`: `GO:0006350`
GOID = GO:0006350
Term = transcription
Definition = The synthesis of either RNA on a template of DNA or DNA on
     a template of RNA.
Ontology = BP

Entrez Gene ID: `6045`: `GO:0006355`
GOID = GO:0006355
Term = regulation of transcription, DNA-dependent
Definition = Any process that modulates the frequency, rate or extent
     of DNA-dependent transcription.
Ontology = BP


Entrez Gene ID: `6595`
Entrez Gene ID: `6595`: `GO:0006350`
GOID = GO:0006350
Term = transcription
Definition = The synthesis of either RNA on a template of DNA or DNA on
     a template of RNA.
Ontology = BP

Entrez Gene ID: `6595`: `GO:0006357`
GOID = GO:0006357
Term = regulation of transcription from RNA polymerase II promoter
Synonym = regulation of transcription from Pol II promoter
Definition = Any process that modulates the frequency, rate or extent
     of transcription from an RNA polymerase II promoter.
Ontology = BP


Entrez Gene ID: `6599`
Entrez Gene ID: `6599`: `GO:0045893`
GOID = GO:0045893
Term = positive regulation of transcription, DNA-dependent
Definition = Any process that activates or increases the rate of
     DNA-dependent transcription.
Ontology = BP

Entrez Gene ID: `6599`: `GO:0006357`
GOID = GO:0006357
Term = regulation of transcription from RNA polymerase II promoter
Synonym = regulation of transcription from Pol II promoter
Definition = Any process that modulates the frequency, rate or extent
     of transcription from an RNA polymerase II promoter.
Ontology = BP

Entrez Gene ID: `6599`: `GO:0006333`
GOID = GO:0006333
Term = chromatin assembly or disassembly
Synonym = chromatin assembly/disassembly
Definition = The formation or destruction of chromatin structures.
Ontology = BP

Entrez Gene ID: `6599`: `GO:0006338`
GOID = GO:0006338
Term = chromatin remodeling
Synonym = chromatin remodelling
Definition = Dynamic structural changes to eukaryotic chromatin
     occurring throughout the cell division cycle. These changes range
     from the local changes necessary for transcriptional regulation to
     global changes necessary for chromosome segregation.
Ontology = BP


Entrez Gene ID: `6604`
Entrez Gene ID: `6604`: `GO:0045893`
GOID = GO:0045893
Term = positive regulation of transcription, DNA-dependent
Definition = Any process that activates or increases the rate of
     DNA-dependent transcription.
Ontology = BP

Entrez Gene ID: `6604`: `GO:0006350`
GOID = GO:0006350
Term = transcription
Definition = The synthesis of either RNA on a template of DNA or DNA on
     a template of RNA.
Ontology = BP

Entrez Gene ID: `6604`: `GO:0006357`
GOID = GO:0006357
Term = regulation of transcription from RNA polymerase II promoter
Synonym = regulation of transcription from Pol II promoter
Definition = Any process that modulates the frequency, rate or extent
     of transcription from an RNA polymerase II promoter.
Ontology = BP

Entrez Gene ID: `6604`: `GO:0006338`
GOID = GO:0006338
Term = chromatin remodeling
Synonym = chromatin remodelling
Definition = Dynamic structural changes to eukaryotic chromatin
     occurring throughout the cell division cycle. These changes range
     from the local changes necessary for transcriptional regulation to
     global changes necessary for chromosome segregation.
Ontology = BP


Entrez Gene ID: `6879`
Entrez Gene ID: `6879`: `GO:0006355`
GOID = GO:0006355
Term = regulation of transcription, DNA-dependent
Definition = Any process that modulates the frequency, rate or extent
     of DNA-dependent transcription.
Ontology = BP


Entrez Gene ID: `6925`
Entrez Gene ID: `6925`: `GO:0006357`
GOID = GO:0006357
Term = regulation of transcription from RNA polymerase II promoter
Synonym = regulation of transcription from Pol II promoter
Definition = Any process that modulates the frequency, rate or extent
     of transcription from an RNA polymerase II promoter.
Ontology = BP


Entrez Gene ID: `6940`
Entrez Gene ID: `6940`: `GO:0007605`
GOID = GO:0007605
Term = perception of sound
Synonym = hearing
Definition = The series of events required for an organism to receive
     an auditory stimulus, convert it to a molecular signal, and
     recognize and characterize the signal. Sonic stimuli are detected
     in the form of vibrations and are processed to form a sound.
Ontology = BP

Entrez Gene ID: `6940`: `GO:0006350`
GOID = GO:0006350
Term = transcription
Definition = The synthesis of either RNA on a template of DNA or DNA on
     a template of RNA.
Ontology = BP

Entrez Gene ID: `6940`: `GO:0006357`
GOID = GO:0006357
Term = regulation of transcription from RNA polymerase II promoter
Synonym = regulation of transcription from Pol II promoter
Definition = Any process that modulates the frequency, rate or extent
     of transcription from an RNA polymerase II promoter.
Ontology = BP


Entrez Gene ID: `6943`
Entrez Gene ID: `6943`: `GO:0007498`
GOID = GO:0007498
Term = mesoderm development
Definition = The process whose specific outcome is the progression of
     the mesoderm over time, from its formation to the mature
     structure. The mesoderm is the middle germ layer that develops
     into muscle, bone, cartilage, blood and connective tissue.
Ontology = BP

Entrez Gene ID: `6943`: `GO:0006355`
GOID = GO:0006355
Term = regulation of transcription, DNA-dependent
Definition = Any process that modulates the frequency, rate or extent
     of DNA-dependent transcription.
Ontology = BP


Entrez Gene ID: `7536`
Entrez Gene ID: `7536`: `GO:0000004`
GOID = GO:0000004
Term = biological process unknown
Definition = Used for the annotation of gene products whose process is
     not known or cannot be inferred.
Ontology = BP

Entrez Gene ID: `7536`: `GO:0000245`
GOID = GO:0000245
Term = spliceosome assembly
Definition = Formation of the spliceosome, a ribonucleoprotein
     apparatus that catalyzes nuclear mRNA splicing via
     transesterification reactions.
Ontology = BP

Entrez Gene ID: `7536`: `GO:0006350`
GOID = GO:0006350
Term = transcription
Definition = The synthesis of either RNA on a template of DNA or DNA on
     a template of RNA.
Ontology = BP

Entrez Gene ID: `7536`: `GO:0006355`
GOID = GO:0006355
Term = regulation of transcription, DNA-dependent
Definition = Any process that modulates the frequency, rate or extent
     of DNA-dependent transcription.
Ontology = BP


Entrez Gene ID: `7543`
Entrez Gene ID: `7543`: `GO:0006355`
GOID = GO:0006355
Term = regulation of transcription, DNA-dependent
Definition = Any process that modulates the frequency, rate or extent
     of DNA-dependent transcription.
Ontology = BP


Entrez Gene ID: `7572`
Entrez Gene ID: `7572`: `GO:0016481`
GOID = GO:0016481
Term = negative regulation of transcription
Definition = Any process that stops, prevents or reduces the rate of
     transcription.
Ontology = BP

Entrez Gene ID: `7572`: `GO:0006350`
GOID = GO:0006350
Term = transcription
Definition = The synthesis of either RNA on a template of DNA or DNA on
     a template of RNA.
Ontology = BP

Entrez Gene ID: `7572`: `GO:0006355`
GOID = GO:0006355
Term = regulation of transcription, DNA-dependent
Definition = Any process that modulates the frequency, rate or extent
     of DNA-dependent transcription.
Ontology = BP


Entrez Gene ID: `7589`
Entrez Gene ID: `7589`: `GO:0006350`
GOID = GO:0006350
Term = transcription
Definition = The synthesis of either RNA on a template of DNA or DNA on
     a template of RNA.
Ontology = BP

Entrez Gene ID: `7589`: `GO:0006355`
GOID = GO:0006355
Term = regulation of transcription, DNA-dependent
Definition = Any process that modulates the frequency, rate or extent
     of DNA-dependent transcription.
Ontology = BP


Entrez Gene ID: `7594`
Entrez Gene ID: `7594`: `GO:0006350`
GOID = GO:0006350
Term = transcription
Definition = The synthesis of either RNA on a template of DNA or DNA on
     a template of RNA.
Ontology = BP

Entrez Gene ID: `7594`: `GO:0006355`
GOID = GO:0006355
Term = regulation of transcription, DNA-dependent
Definition = Any process that modulates the frequency, rate or extent
     of DNA-dependent transcription.
Ontology = BP


Entrez Gene ID: `7718`
Entrez Gene ID: `7718`: `GO:0006350`
GOID = GO:0006350
Term = transcription
Definition = The synthesis of either RNA on a template of DNA or DNA on
     a template of RNA.
Ontology = BP

Entrez Gene ID: `7718`: `GO:0006355`
GOID = GO:0006355
Term = regulation of transcription, DNA-dependent
Definition = Any process that modulates the frequency, rate or extent
     of DNA-dependent transcription.
Ontology = BP


Entrez Gene ID: `7812`
Entrez Gene ID: `7812`: `GO:0008584`
GOID = GO:0008584
Term = male gonad development
Definition = The process whose specific outcome is the progression of
     the male gonad over time, from its formation to the mature
     structure.
Ontology = BP

Entrez Gene ID: `7812`: `GO:0006355`
GOID = GO:0006355
Term = regulation of transcription, DNA-dependent
Definition = Any process that modulates the frequency, rate or extent
     of DNA-dependent transcription.
Ontology = BP


Entrez Gene ID: `8031`
Entrez Gene ID: `8031`: `GO:0007169`
GOID = GO:0007169
Term = transmembrane receptor protein tyrosine kinase signaling pathway
Synonym = transmembrane receptor protein tyrosine kinase signalling
     pathway
Definition = The series of molecular signals generated as a consequence
     of a transmembrane receptor tyrosine kinase binding to its
     physiological ligand.
Ontology = BP

Entrez Gene ID: `8031`: `GO:0008584`
GOID = GO:0008584
Term = male gonad development
Definition = The process whose specific outcome is the progression of
     the male gonad over time, from its formation to the mature
     structure.
Ontology = BP

Entrez Gene ID: `8031`: `GO:0030521`
GOID = GO:0030521
Term = androgen receptor signaling pathway
Synonym = androgen receptor signalling pathway
Definition = Any series of molecular signals generated as a consequence
     of an androgen binding to its receptor.
Ontology = BP

Entrez Gene ID: `8031`: `GO:0045893`
GOID = GO:0045893
Term = positive regulation of transcription, DNA-dependent
Definition = Any process that activates or increases the rate of
     DNA-dependent transcription.
Ontology = BP

Entrez Gene ID: `8031`: `GO:0006350`
GOID = GO:0006350
Term = transcription
Definition = The synthesis of either RNA on a template of DNA or DNA on
     a template of RNA.
Ontology = BP


Entrez Gene ID: `8531`
Entrez Gene ID: `8531`: `GO:0000122`
GOID = GO:0000122
Term = negative regulation of transcription from RNA polymerase II
     promoter
Synonym = negative regulation of transcription from Pol II promoter
Definition = Any process that stops, prevents or reduces the rate of
     transcription from an RNA polymerase II promoter.
Ontology = BP

Entrez Gene ID: `8531`: `GO:0009409`
GOID = GO:0009409
Term = response to cold
Definition = A change in state or activity of an organism (in terms of
     movement, secretion, gene expression, enzyme production, etc.) in
     response to temperatures below the optimal temperature for that
     organism.
Ontology = BP

Entrez Gene ID: `8531`: `GO:0006350`
GOID = GO:0006350
Term = transcription
Definition = The synthesis of either RNA on a template of DNA or DNA on
     a template of RNA.
Ontology = BP

Entrez Gene ID: `8531`: `GO:0006355`
GOID = GO:0006355
Term = regulation of transcription, DNA-dependent
Definition = Any process that modulates the frequency, rate or extent
     of DNA-dependent transcription.
Ontology = BP

Entrez Gene ID: `9070`
Entrez Gene ID: `9070`: `GO:0030097`
GOID = GO:0030097
Term = hemopoiesis
Synonym = hematopoiesis
Definition = The process whose specific outcome is the progression of
     the myeloid and lymphoid derived organ/tissue systems of the blood
     and other parts of the body over time, from formation to the
     mature structure. The site of hemopoiesis is variable during
     development, but occurs primarily in bone marrow or kidney in many
     adult vertebrates.
Ontology = BP

Entrez Gene ID: `9070`: `GO:0006366`
GOID = GO:0006366
Term = transcription from RNA polymerase II promoter
Synonym = transcription from Pol II promoter
Definition = The synthesis of RNA from a DNA template by RNA polymerase
     II (Pol II), originating at a Pol II-specific promoter. Includes
     transcription of messenger RNA (mRNA) and certain small nuclear
     RNAs (snRNAs).
Ontology = BP

Entrez Gene ID: `9070`: `GO:0006350`
GOID = GO:0006350
Term = transcription
Definition = The synthesis of either RNA on a template of DNA or DNA on
     a template of RNA.
Ontology = BP

Entrez Gene ID: `9070`: `GO:0006355`
GOID = GO:0006355
Term = regulation of transcription, DNA-dependent
Definition = Any process that modulates the frequency, rate or extent
     of DNA-dependent transcription.
Ontology = BP


Entrez Gene ID: `9440`
Entrez Gene ID: `9440`: `GO:0030521`
GOID = GO:0030521
Term = androgen receptor signaling pathway
Synonym = androgen receptor signalling pathway
Definition = Any series of molecular signals generated as a consequence
     of an androgen binding to its receptor.
Ontology = BP

Entrez Gene ID: `9440`: `GO:0006367`
GOID = GO:0006367
Term = transcription initiation from RNA polymerase II promoter
Synonym = transcription initiation from Pol II promoter
Definition = Processes involved in starting transcription from the
     Polymerase II promoter.
Ontology = BP

Entrez Gene ID: `9440`: `GO:0006350`
GOID = GO:0006350
Term = transcription
Definition = The synthesis of either RNA on a template of DNA or DNA on
     a template of RNA.
Ontology = BP

Entrez Gene ID: `9440`: `GO:0006357`
GOID = GO:0006357
Term = regulation of transcription from RNA polymerase II promoter
Synonym = regulation of transcription from Pol II promoter
Definition = Any process that modulates the frequency, rate or extent
     of transcription from an RNA polymerase II promoter.
Ontology = BP


Entrez Gene ID: `9643`
Entrez Gene ID: `9643`: `GO:0016568`
GOID = GO:0016568
Term = chromatin modification
Definition = The alteration of DNA or protein in chromatin, which may
     result in changing the chromatin structure.
Ontology = BP

Entrez Gene ID: `9643`: `GO:0001558`
GOID = GO:0001558
Term = regulation of cell growth
Definition = Any process that modulates the frequency, rate or extent
     of cell growth.
Ontology = BP

Entrez Gene ID: `9643`: `GO:0006350`
GOID = GO:0006350
Term = transcription
Definition = The synthesis of either RNA on a template of DNA or DNA on
     a template of RNA.
Ontology = BP

Entrez Gene ID: `9643`: `GO:0006355`
GOID = GO:0006355
Term = regulation of transcription, DNA-dependent
Definition = Any process that modulates the frequency, rate or extent
     of DNA-dependent transcription.
Ontology = BP


Entrez Gene ID: `9774`
Entrez Gene ID: `9774`: `GO:0006917`
GOID = GO:0006917
Term = induction of apoptosis
Synonym = positive regulation of apoptosis
Definition = A process that directly activates any of the steps
     required for cell death by apoptosis.
Ontology = BP

Entrez Gene ID: `9774`: `GO:0006350`
GOID = GO:0006350
Term = transcription
Definition = The synthesis of either RNA on a template of DNA or DNA on
     a template of RNA.
Ontology = BP

Entrez Gene ID: `9774`: `GO:0006355`
GOID = GO:0006355
Term = regulation of transcription, DNA-dependent
Definition = Any process that modulates the frequency, rate or extent
     of DNA-dependent transcription.
Ontology = BP


Entrez Gene ID: `9975`
Entrez Gene ID: `9975`: `GO:0006350`
GOID = GO:0006350
Term = transcription
Definition = The synthesis of either RNA on a template of DNA or DNA on
     a template of RNA.
Ontology = BP

Entrez Gene ID: `9975`: `GO:0006355`
GOID = GO:0006355
Term = regulation of transcription, DNA-dependent
Definition = Any process that modulates the frequency, rate or extent
     of DNA-dependent transcription.
Ontology = BP


Entrez Gene ID: `10042`
Entrez Gene ID: `10042`: `GO:0008333`
GOID = GO:0008333
Term = endosome to lysosome transport
Definition = The directed movement of substances from endosomes to
     lysosomes.
Ontology = BP

Entrez Gene ID: `10042`: `GO:0006355`
GOID = GO:0006355
Term = regulation of transcription, DNA-dependent
Definition = Any process that modulates the frequency, rate or extent
     of DNA-dependent transcription.
Ontology = BP


Entrez Gene ID: `10284`
Entrez Gene ID: `10284`: `GO:0006350`
GOID = GO:0006350
Term = transcription
Definition = The synthesis of either RNA on a template of DNA or DNA on
     a template of RNA.
Ontology = BP

Entrez Gene ID: `10284`: `GO:0006357`
GOID = GO:0006357
Term = regulation of transcription from RNA polymerase II promoter
Synonym = regulation of transcription from Pol II promoter
Definition = Any process that modulates the frequency, rate or extent
     of transcription from an RNA polymerase II promoter.
Ontology = BP


Entrez Gene ID: `10664`
Entrez Gene ID: `10664`: `GO:0000122`
GOID = GO:0000122
Term = negative regulation of transcription from RNA polymerase II
     promoter
Synonym = negative regulation of transcription from Pol II promoter
Definition = Any process that stops, prevents or reduces the rate of
     transcription from an RNA polymerase II promoter.
Ontology = BP

Entrez Gene ID: `10664`: `GO:0045786`
GOID = GO:0045786
Term = negative regulation of progression through cell cycle
Synonym = negative regulation of cell cycle progression
Definition = Any process that stops, prevents or reduces the rate of
     progression through the cell cycle.
Ontology = BP

Entrez Gene ID: `10664`: `GO:0045893`
GOID = GO:0045893
Term = positive regulation of transcription, DNA-dependent
Definition = Any process that activates or increases the rate of
     DNA-dependent transcription.
Ontology = BP

Entrez Gene ID: `10664`: `GO:0006350`
GOID = GO:0006350
Term = transcription
Definition = The synthesis of either RNA on a template of DNA or DNA on
     a template of RNA.
Ontology = BP


Entrez Gene ID: `10772`
Entrez Gene ID: `10772`: `GO:0000398`
GOID = GO:0000398
Term = nuclear mRNA splicing, via spliceosome
Synonym = pre-mRNA splicing
Definition = The joining together of exons from one or more primary
     transcripts of nuclear messenger RNA (mRNA) and the excision of
     intron sequences, via a spliceosomal mechanism, so that mRNA
     consisting only of the joined exons is produced.
Ontology = BP

Entrez Gene ID: `10772`: `GO:0000244`
GOID = GO:0000244
Term = assembly of spliceosomal tri-snRNP
Synonym = snRNP recycling
Definition = The formation of a tri-snRNP complex containing U4 and U6
     (or U4atac and U6atac) snRNAs and U5 snRNAs and associated
     proteins. This includes reannealing of U4 and U6 (or U4atac and
     U6atac) snRNAs released from previous rounds of splicing to reform
     the U4/U6 snRNP (or U4atac/U6atac snRNP) as well as the subsequent
     association of the U5 snRNP with the U4/U6 snRNP (or U4atac/U6atac
     snRNP) to form a tri-snRNP that is ready to reassemble into
     another spliceosome complex.
Ontology = BP

Entrez Gene ID: `10772`: `GO:0048025`
GOID = GO:0048025
Term = negative regulation of nuclear mRNA splicing, via spliceosome
Synonym = negative regulation of pre-mRNA splicing
Definition = Any process that stops, prevents or reduces the rate or
     extent of mRNA splicing.
Ontology = BP

Entrez Gene ID: `10772`: `GO:0016482`
GOID = GO:0016482
Term = cytoplasmic transport
Synonym = cytoplasmic streaming
Definition = The directed movement of substances (such as
     macromolecules, small molecules, ions) into, out of, or within the
     cytoplasm of a cell.
Ontology = BP

Entrez Gene ID: `10772`: `GO:0045449`
GOID = GO:0045449
Term = regulation of transcription
Definition = Any process that modulates the frequency, rate or extent
     of the synthesis of either RNA on a template of DNA or DNA on a
     template of RNA.
Ontology = BP

Entrez Gene ID: `10772`: `GO:0006376`
GOID = GO:0006376
Term = mRNA splice site selection
Synonym = spliceosomal commitment complex formation
Definition = Selection of a splice site by components of the assembling
     spliceosome.
Ontology = BP

Entrez Gene ID: `10772`: `GO:0006406`
GOID = GO:0006406
Term = mRNA-nucleus export
Definition = The directed movement of mRNA from the nucleus to the
     cytoplasm.
Ontology = BP


Entrez Gene ID: `10915`
Entrez Gene ID: `10915`: `GO:0006366`
GOID = GO:0006366
Term = transcription from RNA polymerase II promoter
Synonym = transcription from Pol II promoter
Definition = The synthesis of RNA from a DNA template by RNA polymerase
     II (Pol II), originating at a Pol II-specific promoter. Includes
     transcription of messenger RNA (mRNA) and certain small nuclear
     RNAs (snRNAs).
Ontology = BP

Entrez Gene ID: `10915`: `GO:0006350`
GOID = GO:0006350
Term = transcription
Definition = The synthesis of either RNA on a template of DNA or DNA on
     a template of RNA.
Ontology = BP

Entrez Gene ID: `10915`: `GO:0006355`
GOID = GO:0006355
Term = regulation of transcription, DNA-dependent
Definition = Any process that modulates the frequency, rate or extent
     of DNA-dependent transcription.
Ontology = BP


Entrez Gene ID: `11278`
Entrez Gene ID: `11278`: `GO:0006350`
GOID = GO:0006350
Term = transcription
Definition = The synthesis of either RNA on a template of DNA or DNA on
     a template of RNA.
Ontology = BP

Entrez Gene ID: `11278`: `GO:0006357`
GOID = GO:0006357
Term = regulation of transcription from RNA polymerase II promoter
Synonym = regulation of transcription from Pol II promoter
Definition = Any process that modulates the frequency, rate or extent
     of transcription from an RNA polymerase II promoter.
Ontology = BP


Entrez Gene ID: `11319`
Entrez Gene ID: `11319`: `GO:0006366`
GOID = GO:0006366
Term = transcription from RNA polymerase II promoter
Synonym = transcription from Pol II promoter
Definition = The synthesis of RNA from a DNA template by RNA polymerase
     II (Pol II), originating at a Pol II-specific promoter. Includes
     transcription of messenger RNA (mRNA) and certain small nuclear
     RNAs (snRNAs).
Ontology = BP

Entrez Gene ID: `11319`: `GO:0006110`
GOID = GO:0006110
Term = regulation of glycolysis
Definition = Any process that modulates the frequency, rate or extent
     of glycolysis.
Ontology = BP


Entrez Gene ID: `22847`
Entrez Gene ID: `22847`: `GO:0006350`
GOID = GO:0006350
Term = transcription
Definition = The synthesis of either RNA on a template of DNA or DNA on
     a template of RNA.
Ontology = BP

Entrez Gene ID: `22847`: `GO:0006355`
GOID = GO:0006355
Term = regulation of transcription, DNA-dependent
Definition = Any process that modulates the frequency, rate or extent
     of DNA-dependent transcription.
Ontology = BP


Entrez Gene ID: `22906`
Entrez Gene ID: `22906`: `GO:0006605`
GOID = GO:0006605
Term = protein targeting
Definition = The process of targeting specific proteins to particular
     membrane-bound subcellular organelles. Usually requires an
     organelle specific protein sequence motif.
Ontology = BP

Entrez Gene ID: `22906`: `GO:0006357`
GOID = GO:0006357
Term = regulation of transcription from RNA polymerase II promoter
Synonym = regulation of transcription from Pol II promoter
Definition = Any process that modulates the frequency, rate or extent
     of transcription from an RNA polymerase II promoter.
Ontology = BP

Entrez Gene ID: `22906`: `GO:0006493`
GOID = GO:0006493
Term = protein amino acid O-linked glycosylation
Definition = The formation of O-glycans by addition of glycosyl groups
     either to the hydroxyl group of peptidyl-serine,
     peptidyl-threonine, peptidyl-hydroxylysine, or
     peptidyl-hydroxyproline, or to the phenol group of
     peptidyl-tyrosine.
Ontology = BP


Entrez Gene ID: <NA>
list()

Entrez Gene ID: `23408`
Entrez Gene ID: `23408`: `GO:0006355`
GOID = GO:0006355
Term = regulation of transcription, DNA-dependent
Definition = Any process that modulates the frequency, rate or extent
     of DNA-dependent transcription.
Ontology = BP

Entrez Gene ID: `23408`: `GO:0006342`
GOID = GO:0006342
Term = chromatin silencing
Synonym = transcriptional gene silencing
Secondary = GO:0016440
Definition = Repression of transcription by conversion of large regions
     of DNA into an inaccessible state often called heterochromatin.
Ontology = BP

Entrez Gene ID: `23408`: `GO:0006471`
GOID = GO:0006471
Term = protein amino acid ADP-ribosylation
Definition = The transfer, from NAD, of ADP-ribose to protein amino
     acids.
Ontology = BP


Entrez Gene ID: `23435`
Entrez Gene ID: `23435`: `GO:0007067`
GOID = GO:0007067
Term = mitosis
Definition = The division of the eukaryotic cell nucleus to produce two
     daughter nuclei that, usually, contain the identical chromosome
     complement to their mother.
Ontology = BP

Entrez Gene ID: `23435`: `GO:0000398`
GOID = GO:0000398
Term = nuclear mRNA splicing, via spliceosome
Synonym = pre-mRNA splicing
Definition = The joining together of exons from one or more primary
     transcripts of nuclear messenger RNA (mRNA) and the excision of
     intron sequences, via a spliceosomal mechanism, so that mRNA
     consisting only of the joined exons is produced.
Ontology = BP

Entrez Gene ID: `23435`: `GO:0006366`
GOID = GO:0006366
Term = transcription from RNA polymerase II promoter
Synonym = transcription from Pol II promoter
Definition = The synthesis of RNA from a DNA template by RNA polymerase
     II (Pol II), originating at a Pol II-specific promoter. Includes
     transcription of messenger RNA (mRNA) and certain small nuclear
     RNAs (snRNAs).
Ontology = BP

Entrez Gene ID: `23435`: `GO:0006350`
GOID = GO:0006350
Term = transcription
Definition = The synthesis of either RNA on a template of DNA or DNA on
     a template of RNA.
Ontology = BP

Entrez Gene ID: `23435`: `GO:0006355`
GOID = GO:0006355
Term = regulation of transcription, DNA-dependent
Definition = Any process that modulates the frequency, rate or extent
     of DNA-dependent transcription.
Ontology = BP


Entrez Gene ID: `25942`
Entrez Gene ID: `25942`: `GO:0045892`
GOID = GO:0045892
Term = negative regulation of transcription, DNA-dependent
Definition = Any process that stops, prevents or reduces the rate of
     DNA-dependent transcription.
Ontology = BP

Entrez Gene ID: `25942`: `GO:0006350`
GOID = GO:0006350
Term = transcription
Definition = The synthesis of either RNA on a template of DNA or DNA on
     a template of RNA.
Ontology = BP


Entrez Gene ID: `27034`
Entrez Gene ID: `27034`: `GO:0006629`
GOID = GO:0006629
Term = lipid metabolism
Definition = The chemical reactions involving lipids, compounds soluble
     in an organic solvent but not, or sparingly, in an aqueous
     solvent. Includes fatty acids; neutral fats, other fatty-acid
     esters, and soaps; long-chain (fatty) alcohols and waxes;
     sphingoids and other long-chain bases; glycolipids, phospholipids
     and sphingolipids; and carotenes, polyprenols, sterols, terpenes
     and other isoprenoids.
Ontology = BP

Entrez Gene ID: `27034`: `GO:0009083`
GOID = GO:0009083
Term = branched chain family amino acid catabolism
Definition = The breakdown into simpler components of amino acids
     containing a branched carbon skeleton, comprising isoleucine,
     leucine and valine.
Ontology = BP

Entrez Gene ID: `27034`: `GO:0006350`
GOID = GO:0006350
Term = transcription
Definition = The synthesis of either RNA on a template of DNA or DNA on
     a template of RNA.
Ontology = BP

Entrez Gene ID: `27034`: `GO:0006355`
GOID = GO:0006355
Term = regulation of transcription, DNA-dependent
Definition = Any process that modulates the frequency, rate or extent
     of DNA-dependent transcription.
Ontology = BP

Entrez Gene ID: `27034`: `GO:0006118`
GOID = GO:0006118
Term = electron transport
Synonym = electron transfer
Definition = The transport of electrons from an electron donor to an
     electron acceptor.
Ontology = BP


Entrez Gene ID: `27086`
Entrez Gene ID: `27086`: `GO:0006350`
GOID = GO:0006350
Term = transcription
Definition = The synthesis of either RNA on a template of DNA or DNA on
     a template of RNA.
Ontology = BP

Entrez Gene ID: `27086`: `GO:0006355`
GOID = GO:0006355
Term = regulation of transcription, DNA-dependent
Definition = Any process that modulates the frequency, rate or extent
     of DNA-dependent transcription.
Ontology = BP


Entrez Gene ID: `51132`
Entrez Gene ID: `51132`: `GO:0016481`
GOID = GO:0016481
Term = negative regulation of transcription
Definition = Any process that stops, prevents or reduces the rate of
     transcription.
Ontology = BP

Entrez Gene ID: `51132`: `GO:0016567`
GOID = GO:0016567
Term = protein ubiquitination
Synonym = protein ubiquitylation
Definition = The process by which one or more ubiquitin moieties are
     added to a protein.
Ontology = BP

Entrez Gene ID: `51132`: `GO:0006350`
GOID = GO:0006350
Term = transcription
Definition = The synthesis of either RNA on a template of DNA or DNA on
     a template of RNA.
Ontology = BP

Entrez Gene ID: `51132`: `GO:0006355`
GOID = GO:0006355
Term = regulation of transcription, DNA-dependent
Definition = Any process that modulates the frequency, rate or extent
     of DNA-dependent transcription.
Ontology = BP


Entrez Gene ID: `51728`
Entrez Gene ID: `51728`: `GO:0006350`
GOID = GO:0006350
Term = transcription
Definition = The synthesis of either RNA on a template of DNA or DNA on
     a template of RNA.
Ontology = BP

Entrez Gene ID: `51728`: `GO:0006354`
GOID = GO:0006354
Term = RNA elongation
Definition = The extension of an RNA molecule after transcription
     initiation by the addition of ribonucleotides catalyzed by an RNA
     polymerase.
Ontology = BP

Entrez Gene ID: `51728`: `GO:0006355`
GOID = GO:0006355
Term = regulation of transcription, DNA-dependent
Definition = Any process that modulates the frequency, rate or extent
     of DNA-dependent transcription.
Ontology = BP

Entrez Gene ID: `51728`: `GO:0006383`
GOID = GO:0006383
Term = transcription from RNA polymerase III promoter
Synonym = transcription from Pol III promoter
Definition = The synthesis of RNA from a DNA template by RNA polymerase
     III (Pol III), originating at a Pol III-specific promoter.
Ontology = BP


Entrez Gene ID: `55628`
Entrez Gene ID: `55628`: `GO:0006350`
GOID = GO:0006350
Term = transcription
Definition = The synthesis of either RNA on a template of DNA or DNA on
     a template of RNA.
Ontology = BP

Entrez Gene ID: `55628`: `GO:0006355`
GOID = GO:0006355
Term = regulation of transcription, DNA-dependent
Definition = Any process that modulates the frequency, rate or extent
     of DNA-dependent transcription.
Ontology = BP


Entrez Gene ID: `55629`
Entrez Gene ID: `55629`: `GO:0006350`
GOID = GO:0006350
Term = transcription
Definition = The synthesis of either RNA on a template of DNA or DNA on
     a template of RNA.
Ontology = BP

Entrez Gene ID: `55629`: `GO:0006355`
GOID = GO:0006355
Term = regulation of transcription, DNA-dependent
Definition = Any process that modulates the frequency, rate or extent
     of DNA-dependent transcription.
Ontology = BP


Entrez Gene ID: `55900`
Entrez Gene ID: `55900`: `GO:0006350`
GOID = GO:0006350
Term = transcription
Definition = The synthesis of either RNA on a template of DNA or DNA on
     a template of RNA.
Ontology = BP

Entrez Gene ID: `55900`: `GO:0006355`
GOID = GO:0006355
Term = regulation of transcription, DNA-dependent
Definition = Any process that modulates the frequency, rate or extent
     of DNA-dependent transcription.
Ontology = BP


Entrez Gene ID: `57178`
Entrez Gene ID: `57178`: `GO:0006350`
GOID = GO:0006350
Term = transcription
Definition = The synthesis of either RNA on a template of DNA or DNA on
     a template of RNA.
Ontology = BP

Entrez Gene ID: `57178`: `GO:0006355`
GOID = GO:0006355
Term = regulation of transcription, DNA-dependent
Definition = Any process that modulates the frequency, rate or extent
     of DNA-dependent transcription.
Ontology = BP


Entrez Gene ID: `57594`
Entrez Gene ID: `57594`: `GO:0006355`
GOID = GO:0006355
Term = regulation of transcription, DNA-dependent
Definition = Any process that modulates the frequency, rate or extent
     of DNA-dependent transcription.
Ontology = BP


Entrez Gene ID: `57727`
Entrez Gene ID: `57727`: `GO:0006350`
GOID = GO:0006350
Term = transcription
Definition = The synthesis of either RNA on a template of DNA or DNA on
     a template of RNA.
Ontology = BP

Entrez Gene ID: `57727`: `GO:0006355`
GOID = GO:0006355
Term = regulation of transcription, DNA-dependent
Definition = Any process that modulates the frequency, rate or extent
     of DNA-dependent transcription.
Ontology = BP

Entrez Gene ID: `57727`: `GO:0006412`
GOID = GO:0006412
Term = protein biosynthesis
Secondary = GO:0006416
Secondary = GO:0006453
Definition = The formation from simpler components of a protein, rather
     than of proteins in general.
Ontology = BP


Entrez Gene ID: `58492`
Entrez Gene ID: `58492`: `GO:0000004`
GOID = GO:0000004
Term = biological process unknown
Definition = Used for the annotation of gene products whose process is
     not known or cannot be inferred.
Ontology = BP

Entrez Gene ID: `58492`: `GO:0006350`
GOID = GO:0006350
Term = transcription
Definition = The synthesis of either RNA on a template of DNA or DNA on
     a template of RNA.
Ontology = BP

Entrez Gene ID: `58492`: `GO:0006355`
GOID = GO:0006355
Term = regulation of transcription, DNA-dependent
Definition = Any process that modulates the frequency, rate or extent
     of DNA-dependent transcription.
Ontology = BP


Entrez Gene ID: `64783`
Entrez Gene ID: `64783`: `GO:0045449`
GOID = GO:0045449
Term = regulation of transcription
Definition = Any process that modulates the frequency, rate or extent
     of the synthesis of either RNA on a template of DNA or DNA on a
     template of RNA.
Ontology = BP


Entrez Gene ID: `65986`
Entrez Gene ID: `65986`: `GO:0006350`
GOID = GO:0006350
Term = transcription
Definition = The synthesis of either RNA on a template of DNA or DNA on
     a template of RNA.
Ontology = BP

Entrez Gene ID: `65986`: `GO:0006355`
GOID = GO:0006355
Term = regulation of transcription, DNA-dependent
Definition = Any process that modulates the frequency, rate or extent
     of DNA-dependent transcription.
Ontology = BP


Entrez Gene ID: `79191`
Entrez Gene ID: `79191`: `GO:0006355`
GOID = GO:0006355
Term = regulation of transcription, DNA-dependent
Definition = Any process that modulates the frequency, rate or extent
     of DNA-dependent transcription.
Ontology = BP


Entrez Gene ID: `84146`
Entrez Gene ID: `84146`: `GO:0006350`
GOID = GO:0006350
Term = transcription
Definition = The synthesis of either RNA on a template of DNA or DNA on
     a template of RNA.
Ontology = BP

Entrez Gene ID: `84146`: `GO:0006355`
GOID = GO:0006355
Term = regulation of transcription, DNA-dependent
Definition = Any process that modulates the frequency, rate or extent
     of DNA-dependent transcription.
Ontology = BP


Entrez Gene ID: `84159`
Entrez Gene ID: `84159`: `GO:0045892`
GOID = GO:0045892
Term = negative regulation of transcription, DNA-dependent
Definition = Any process that stops, prevents or reduces the rate of
     DNA-dependent transcription.
Ontology = BP

Entrez Gene ID: `84159`: `GO:0006350`
GOID = GO:0006350
Term = transcription
Definition = The synthesis of either RNA on a template of DNA or DNA on
     a template of RNA.
Ontology = BP


Entrez Gene ID: `93166`
Entrez Gene ID: `93166`: `GO:0006350`
GOID = GO:0006350
Term = transcription
Definition = The synthesis of either RNA on a template of DNA or DNA on
     a template of RNA.
Ontology = BP

Entrez Gene ID: `93166`: `GO:0006355`
GOID = GO:0006355
Term = regulation of transcription, DNA-dependent
Definition = Any process that modulates the frequency, rate or extent
     of DNA-dependent transcription.
Ontology = BP


Entrez Gene ID: `112950`
Entrez Gene ID: `112950`: `GO:0006350`
GOID = GO:0006350
Term = transcription
Definition = The synthesis of either RNA on a template of DNA or DNA on
     a template of RNA.
Ontology = BP

Entrez Gene ID: `112950`: `GO:0006355`
GOID = GO:0006355
Term = regulation of transcription, DNA-dependent
Definition = Any process that modulates the frequency, rate or extent
     of DNA-dependent transcription.
Ontology = BP


Entrez Gene ID: `150572`
Entrez Gene ID: `150572`: `GO:0006350`
GOID = GO:0006350
Term = transcription
Definition = The synthesis of either RNA on a template of DNA or DNA on
     a template of RNA.
Ontology = BP

Entrez Gene ID: `150572`: `GO:0006355`
GOID = GO:0006355
Term = regulation of transcription, DNA-dependent
Definition = Any process that modulates the frequency, rate or extent
     of DNA-dependent transcription.
Ontology = BP


Entrez Gene ID: `162979`
Entrez Gene ID: `162979`: `GO:0006350`
GOID = GO:0006350
Term = transcription
Definition = The synthesis of either RNA on a template of DNA or DNA on
     a template of RNA.
Ontology = BP

Entrez Gene ID: `162979`: `GO:0006355`
GOID = GO:0006355
Term = regulation of transcription, DNA-dependent
Definition = Any process that modulates the frequency, rate or extent
     of DNA-dependent transcription.
Ontology = BP


Entrez Gene ID: `169841`
Entrez Gene ID: `169841`: `GO:0006350`
GOID = GO:0006350
Term = transcription
Definition = The synthesis of either RNA on a template of DNA or DNA on
     a template of RNA.
Ontology = BP

Entrez Gene ID: `169841`: `GO:0006355`
GOID = GO:0006355
Term = regulation of transcription, DNA-dependent
Definition = Any process that modulates the frequency, rate or extent
     of DNA-dependent transcription.
Ontology = BP
