# Supplementary material for: GOSim – an R-package for computation of information theoretic GO similarities between terms and gene products
Source: BMC Bioinformatics. 2007 May 22;8:166. doi: 10.1186/1471-2105-8-166 (PMC1892785; doi:10.1186/1471-2105-8-166)
Supplement: Additional File 1 — Clustering results. Clustering results for the example study in the Results Section. [file 1471-2105-8-166-S1.zip › cluster20_up.txt]

Entrez Gene ID: `1428`
Entrez Gene ID: `1428`: `GO:0007601`
GOID = GO:0007601
Term = visual perception
Synonym = vision
Definition = The series of events required for an organism to receive a
     visual stimulus, convert it to a molecular signal, and recognize
     and characterize the signal. Visual stimuli are detected in the
     form of photons and are processed to form an image.
Ontology = BP


Entrez Gene ID: `1429`
Entrez Gene ID: `1429`: `GO:0007601`
GOID = GO:0007601
Term = visual perception
Synonym = vision
Definition = The series of events required for an organism to receive a
     visual stimulus, convert it to a molecular signal, and recognize
     and characterize the signal. Visual stimuli are detected in the
     form of photons and are processed to form an image.
Ontology = BP


Entrez Gene ID: `1493`
Entrez Gene ID: `1493`: `GO:0006955`
GOID = GO:0006955
Term = immune response
Definition = Any process involved in the immunological reaction of an
     organism to an immunogenic stimulus.
Ontology = BP


Entrez Gene ID: `2634`
Entrez Gene ID: `2634`: `GO:0006955`
GOID = GO:0006955
Term = immune response
Definition = Any process involved in the immunological reaction of an
     organism to an immunogenic stimulus.
Ontology = BP


Entrez Gene ID: `3053`
Entrez Gene ID: `3053`: `GO:0006935`
GOID = GO:0006935
Term = chemotaxis
Definition = The directed movement of a motile cell or organism in
     response to a specific chemical concentration gradient. Movement
     may be towards a higher concentration (positive chemotaxis) or
     towards a lower concentration (negative chemotaxis).
Ontology = BP

Entrez Gene ID: `3053`: `GO:0007596`
GOID = GO:0007596
Term = blood coagulation
Synonym = blood clotting
Definition = The sequential process by which the multiple coagulation
     factors of the blood interact, ultimately resulting in the
     formation of an insoluble fibrin clot; it may be divided into
     three stages: stage 1, the formation of intrinsic and extrinsic
     prothrombin converting principle; stage 2, the formation of
     thrombin; stage 3, the formation of stable fibrin polymers.
Ontology = BP

Entrez Gene ID: `3053`: `GO:0007600`
GOID = GO:0007600
Term = sensory perception
Definition = The series of events required for an organism to receive a
     sensory stimulus, convert it to a molecular signal, and recognize
     and characterize the signal.
Ontology = BP


Entrez Gene ID: `3119`
Entrez Gene ID: `3119`: `GO:0006955`
GOID = GO:0006955
Term = immune response
Definition = Any process involved in the immunological reaction of an
     organism to an immunogenic stimulus.
Ontology = BP

Entrez Gene ID: `3119`: `GO:0019884`
GOID = GO:0019884
Term = antigen presentation, exogenous antigen
Definition = The process by which antigen-presenting cells express
     foreign antigen on their cell surface in a form recognizable by
     lymphocytes.
Ontology = BP

Entrez Gene ID: `3119`: `GO:0019886`
GOID = GO:0019886
Term = antigen processing, exogenous antigen via MHC class II
Synonym = antigen processing, exogenous antigen via major
     histocompatibility complex class II
Definition = The processes that result in the fragmentation by
     proteolysis of exogenous antigens and the association of the
     resulting peptides with MHC class II molecules.
Ontology = BP


Entrez Gene ID: `3135`
Entrez Gene ID: `3135`: `GO:0006968`
GOID = GO:0006968
Term = cellular defense response
Synonym = cellular defence response
Definition = A defense response that is mediated by cells.
Ontology = BP

Entrez Gene ID: `3135`: `GO:0019883`
GOID = GO:0019883
Term = antigen presentation, endogenous antigen
Definition = The process by which antigen-presenting cells express self
     antigen on their cell surface in a form recognizable by
     lymphocytes.
Ontology = BP

Entrez Gene ID: `3135`: `GO:0019885`
GOID = GO:0019885
Term = antigen processing, endogenous antigen via MHC class I
Synonym = antigen processing, endogenous antigen via major
     histocompatibility complex class I
Definition = The processes that result in the fragmentation by
     proteolysis of endogenous antigens and the association of the
     resulting peptides with MHC class I molecules.
Ontology = BP

Entrez Gene ID: `3135`: `GO:0009596`
GOID = GO:0009596
Term = detection of pest, pathogen or parasite
Synonym = perception of pest/pathogen/parasite
Definition = The series of events by which a stimulus from a pest,
     pathogen or parasite is received and converted into a molecular
     signal.
Ontology = BP


Entrez Gene ID: `3305`
Entrez Gene ID: `3305`: `GO:0006986`
GOID = GO:0006986
Term = response to unfolded protein
Definition = A change in the state or activity of a cell (in terms of
     enzyme production, gene expression, etc.) as a result of the
     presence of unfolded proteins.
Ontology = BP


Entrez Gene ID: `3434`
Entrez Gene ID: `3434`: `GO:0006955`
GOID = GO:0006955
Term = immune response
Definition = Any process involved in the immunological reaction of an
     organism to an immunogenic stimulus.
Ontology = BP

Entrez Gene ID: `3434`: `GO:0000004`
GOID = GO:0000004
Term = biological process unknown
Definition = Used for the annotation of gene products whose process is
     not known or cannot be inferred.
Ontology = BP


Entrez Gene ID: `3543`
Entrez Gene ID: `3543`: `GO:0006955`
GOID = GO:0006955
Term = immune response
Definition = Any process involved in the immunological reaction of an
     organism to an immunogenic stimulus.
Ontology = BP


Entrez Gene ID: `4060`
Entrez Gene ID: `4060`: `GO:0007601`
GOID = GO:0007601
Term = visual perception
Synonym = vision
Definition = The series of events required for an organism to receive a
     visual stimulus, convert it to a molecular signal, and recognize
     and characterize the signal. Visual stimuli are detected in the
     form of photons and are processed to form an image.
Ontology = BP

Entrez Gene ID: `4060`: `GO:0030199`
GOID = GO:0030199
Term = collagen fibril organization
Synonym = collagen fibril organisation
Definition = Any process that determines the size and arrangement of
     collagen fibrils within an extracellular matrix.
Ontology = BP


Entrez Gene ID: `5627`
Entrez Gene ID: `5627`: `GO:0007596`
GOID = GO:0007596
Term = blood coagulation
Synonym = blood clotting
Definition = The sequential process by which the multiple coagulation
     factors of the blood interact, ultimately resulting in the
     formation of an insoluble fibrin clot; it may be divided into
     three stages: stage 1, the formation of intrinsic and extrinsic
     prothrombin converting principle; stage 2, the formation of
     thrombin; stage 3, the formation of stable fibrin polymers.
Ontology = BP


Entrez Gene ID: `5720`
Entrez Gene ID: `5720`: `GO:0006955`
GOID = GO:0006955
Term = immune response
Definition = Any process involved in the immunological reaction of an
     organism to an immunogenic stimulus.
Ontology = BP

Entrez Gene ID: `140809`
Entrez Gene ID: `140809`: `GO:0006979`
GOID = GO:0006979
Term = response to oxidative stress
Definition = A change in state or activity of an organism or cell (in
     terms of movement, secretion, enzyme production, gene expression,
     etc.) as a result of oxidative stress, a state often resulting
     from exposure to high levels of reactive oxygen species, e.g.
     superoxide anions, hydrogen peroxide (H2O2), and hydroxyl
     radicals.
Ontology = BP
