# Supplementary material for: GOSim – an R-package for computation of information theoretic GO similarities between terms and gene products
Source: BMC Bioinformatics. 2007 May 22;8:166. doi: 10.1186/1471-2105-8-166 (PMC1892785; doi:10.1186/1471-2105-8-166)
Supplement: Additional File 1 — Clustering results. Clustering results for the example study in the Results Section. [file 1471-2105-8-166-S1.zip › cluster29_up.txt]

Entrez Gene ID: `4008`
Entrez Gene ID: `4008`: `GO:0016567`
GOID = GO:0016567
Term = protein ubiquitination
Synonym = protein ubiquitylation
Definition = The process by which one or more ubiquitin moieties are
     added to a protein.
Ontology = BP


Entrez Gene ID: `5066`
Entrez Gene ID: `5066`: `GO:0006518`
GOID = GO:0006518
Term = peptide metabolism
Definition = The chemical reactions involving peptides, compounds of
     two or more amino acids where the alpha carboxyl group of one is
     bound to the alpha amino group of another.
Ontology = BP

Entrez Gene ID: `5066`: `GO:0006464`
GOID = GO:0006464
Term = protein modification
Definition = The covalent or conformational alteration of one or more
     amino acid residues within a protein, resulting in a change in the
     properties of that protein.
Ontology = BP


Entrez Gene ID: `5281`
Entrez Gene ID: `5281`: `GO:0006506`
GOID = GO:0006506
Term = GPI anchor biosynthesis
Synonym = glycosylphosphatidylinositol biosynthesis
Secondary = GO:0015998
Definition = The formation from simpler components of a
     glycosylphosphatidylinositol (GPI) anchor that attaches some
     membrane proteins to the lipid bilayer of the cell membrane. The
     phosphatidylinositol moiety is linked via the C-6 hydroxyl residue
     of inositol to a carbohydrate chain which is itself linked to the
     protein via an ethanolamine phosphate moiety, its amino group
     forming an amide linkage with the C-terminal carboxyl of the
     protein. Some GPI anchors have variants on this canonical linkage.
Ontology = BP


Entrez Gene ID: `5516`
Entrez Gene ID: `5516`: `GO:0006470`
GOID = GO:0006470
Term = protein amino acid dephosphorylation
Definition = The process of removing one or more phosphoric residues
     from a protein.
Ontology = BP


Entrez Gene ID: `6500`
Entrez Gene ID: `6500`: `GO:0006512`
GOID = GO:0006512
Term = ubiquitin cycle
Definition = The cyclical process by which one or more ubiquitin
     moieties are added to (ubiquitination) and removed from
     (deubiquitination) a protein.
Ontology = BP


Entrez Gene ID: `7317`
Entrez Gene ID: `7317`: `GO:0006512`
GOID = GO:0006512
Term = ubiquitin cycle
Definition = The cyclical process by which one or more ubiquitin
     moieties are added to (ubiquitination) and removed from
     (deubiquitination) a protein.
Ontology = BP

Entrez Gene ID: `7317`: `GO:0006260`
GOID = GO:0006260
Term = DNA replication
Synonym = DNA synthesis
Definition = The process whereby new strands of DNA are synthesized.
     The template for replication can either be DNA or RNA.
Ontology = BP


Entrez Gene ID: `9320`
Entrez Gene ID: `9320`: `GO:0016567`
GOID = GO:0016567
Term = protein ubiquitination
Synonym = protein ubiquitylation
Definition = The process by which one or more ubiquitin moieties are
     added to a protein.
Ontology = BP


Entrez Gene ID: `9891`
Entrez Gene ID: `9891`: `GO:0006468`
GOID = GO:0006468
Term = protein amino acid phosphorylation
Definition = The process of introducing a phosphoric group on to a
     protein.
Ontology = BP


Entrez Gene ID: `10054`
Entrez Gene ID: `10054`: `GO:0006512`
GOID = GO:0006512
Term = ubiquitin cycle
Definition = The cyclical process by which one or more ubiquitin
     moieties are added to (ubiquitination) and removed from
     (deubiquitination) a protein.
Ontology = BP


Entrez Gene ID: `23608`
Entrez Gene ID: `23608`: `GO:0000004`
GOID = GO:0000004
Term = biological process unknown
Definition = Used for the annotation of gene products whose process is
     not known or cannot be inferred.
Ontology = BP

Entrez Gene ID: `23608`: `GO:0016567`
GOID = GO:0016567
Term = protein ubiquitination
Synonym = protein ubiquitylation
Definition = The process by which one or more ubiquitin moieties are
     added to a protein.
Ontology = BP


Entrez Gene ID: `23609`
Entrez Gene ID: `23609`: `GO:0000004`
GOID = GO:0000004
Term = biological process unknown
Definition = Used for the annotation of gene products whose process is
     not known or cannot be inferred.
Ontology = BP

Entrez Gene ID: `23609`: `GO:0016567`
GOID = GO:0016567
Term = protein ubiquitination
Synonym = protein ubiquitylation
Definition = The process by which one or more ubiquitin moieties are
     added to a protein.
Ontology = BP


Entrez Gene ID: `25898`
Entrez Gene ID: `25898`: `GO:0016567`
GOID = GO:0016567
Term = protein ubiquitination
Synonym = protein ubiquitylation
Definition = The process by which one or more ubiquitin moieties are
     added to a protein.
Ontology = BP


Entrez Gene ID: `27246`
Entrez Gene ID: `27246`: `GO:0016567`
GOID = GO:0016567
Term = protein ubiquitination
Synonym = protein ubiquitylation
Definition = The process by which one or more ubiquitin moieties are
     added to a protein.
Ontology = BP


Entrez Gene ID: `81847`
Entrez Gene ID: `81847`: `GO:0016567`
GOID = GO:0016567
Term = protein ubiquitination
Synonym = protein ubiquitylation
Definition = The process by which one or more ubiquitin moieties are
     added to a protein.
Ontology = BP


Entrez Gene ID: `161725`
Entrez Gene ID: `161725`: `GO:0006512`
GOID = GO:0006512
Term = ubiquitin cycle
Definition = The cyclical process by which one or more ubiquitin
     moieties are added to (ubiquitination) and removed from
     (deubiquitination) a protein.
Ontology = BP
