# Supplementary material for: GOSim – an R-package for computation of information theoretic GO similarities between terms and gene products
Source: BMC Bioinformatics. 2007 May 22;8:166. doi: 10.1186/1471-2105-8-166 (PMC1892785; doi:10.1186/1471-2105-8-166)
Supplement: Additional File 1 — Clustering results. Clustering results for the example study in the Results Section. [file 1471-2105-8-166-S1.zip › cluster2_down.txt]

Entrez Gene ID: `25`
Entrez Gene ID: `25`: `GO:0000074`
GOID = GO:0000074
Term = regulation of progression through cell cycle
Synonym = regulation of cell cycle progression
Definition = Any process that modulates the rate or extent of
     progression through the cell cycle.
Ontology = BP

Entrez Gene ID: `25`: `GO:0000115`
GOID = GO:0000115
Term = S-phase-specific transcription in mitotic cell cycle
Synonym = S-specific transcription in mitotic cell cycle
Definition = Any process that regulates transcription such that the
     target genes are transcribed during the S phase of the mitotic
     cell cycle.
Ontology = BP

Entrez Gene ID: `25`: `GO:0007242`
GOID = GO:0007242
Term = intracellular signaling cascade
Synonym = intracellular signalling cascade
Definition = A series of reactions within the cell that occur as a
     result of a single trigger reaction or compound.
Ontology = BP

Entrez Gene ID: `25`: `GO:0008630`
GOID = GO:0008630
Term = DNA damage response, signal transduction resulting in induction
     of apoptosis
Definition = A cascade of processes initiated by the perception of DNA
     damage and resulting in the induction of apoptosis (programmed
     cell death).
Ontology = BP

Entrez Gene ID: `25`: `GO:0006355`
GOID = GO:0006355
Term = regulation of transcription, DNA-dependent
Definition = Any process that modulates the frequency, rate or extent
     of DNA-dependent transcription.
Ontology = BP

Entrez Gene ID: `25`: `GO:0006468`
GOID = GO:0006468
Term = protein amino acid phosphorylation
Definition = The process of introducing a phosphoric group on to a
     protein.
Ontology = BP

Entrez Gene ID: `25`: `GO:0006298`
GOID = GO:0006298
Term = mismatch repair
Definition = A system for the correction of errors introduced during
     DNA replication when an incorrect base, which cannot form hydrogen
     bonds with the corresponding base in the parent strand, is
     incorporated into the daughter strand. The mismatch repair system
     promotes genomic fidelity by repairing base-base mismatches,
     insertion-deletion loops and heterologies generated during DNA
     replication and recombination.
Ontology = BP


Entrez Gene ID: `905`
Entrez Gene ID: `905`: `GO:0051301`
GOID = GO:0051301
Term = cell division
Definition = The processes resulting in the physical partitioning and
     separation of a cell into daughter cells.
Ontology = BP

Entrez Gene ID: `905`: `GO:0000079`
GOID = GO:0000079
Term = regulation of cyclin dependent protein kinase activity
Synonym = regulation of CDK activity
Definition = Any process that modulates the frequency, rate or extent
     of CDK activity.
Ontology = BP

Entrez Gene ID: `905`: `GO:0006366`
GOID = GO:0006366
Term = transcription from RNA polymerase II promoter
Synonym = transcription from Pol II promoter
Definition = The synthesis of RNA from a DNA template by RNA polymerase
     II (Pol II), originating at a Pol II-specific promoter. Includes
     transcription of messenger RNA (mRNA) and certain small nuclear
     RNAs (snRNAs).
Ontology = BP

Entrez Gene ID: `905`: `GO:0006350`
GOID = GO:0006350
Term = transcription
Definition = The synthesis of either RNA on a template of DNA or DNA on
     a template of RNA.
Ontology = BP

Entrez Gene ID: `905`: `GO:0006355`
GOID = GO:0006355
Term = regulation of transcription, DNA-dependent
Definition = Any process that modulates the frequency, rate or extent
     of DNA-dependent transcription.
Ontology = BP


Entrez Gene ID: `2114`
Entrez Gene ID: `2114`: `GO:0001501`
GOID = GO:0001501
Term = skeletal development
Definition = The process whose specific outcome is the progression of
     the skeleton over time, from its formation to the mature
     structure. The skeleton is the bony framework of the body in
     vertebrates (endoskeleton) or the hard outer envelope of insects
     (exoskeleton or dermoskeleton).
Ontology = BP

Entrez Gene ID: `2114`: `GO:0006355`
GOID = GO:0006355
Term = regulation of transcription, DNA-dependent
Definition = Any process that modulates the frequency, rate or extent
     of DNA-dependent transcription.
Ontology = BP


Entrez Gene ID: `2353`
Entrez Gene ID: `2353`: `GO:0006954`
GOID = GO:0006954
Term = inflammatory response
Definition = The immediate defensive reaction (by vertebrate tissue) to
     infection or injury caused by chemical or physical agents. The
     process is characterized by local vasodilation, extravasation of
     plasma into intercellular spaces and accumulation of white blood
     cells and macrophages.
Ontology = BP

Entrez Gene ID: `2353`: `GO:0006357`
GOID = GO:0006357
Term = regulation of transcription from RNA polymerase II promoter
Synonym = regulation of transcription from Pol II promoter
Definition = Any process that modulates the frequency, rate or extent
     of transcription from an RNA polymerase II promoter.
Ontology = BP

Entrez Gene ID: `2353`: `GO:0006306`
GOID = GO:0006306
Term = DNA methylation
Definition = The covalent transfer of a methyl group to either N-6 of
     adenine or C-5 or N-4 of cytosine.
Ontology = BP


Entrez Gene ID: `3508`
Entrez Gene ID: `3508`: `GO:0006350`
GOID = GO:0006350
Term = transcription
Definition = The synthesis of either RNA on a template of DNA or DNA on
     a template of RNA.
Ontology = BP

Entrez Gene ID: `3508`: `GO:0006355`
GOID = GO:0006355
Term = regulation of transcription, DNA-dependent
Definition = Any process that modulates the frequency, rate or extent
     of DNA-dependent transcription.
Ontology = BP

Entrez Gene ID: `3508`: `GO:0006310`
GOID = GO:0006310
Term = DNA recombination
Definition = The processes by which a new genotype is formed by
     reassortment of genes resulting in gene combinations different
     from those that were present in the parents. In eukaryotes genetic
     recombination can occur by chromosome assortment, intrachromosomal
     recombination, or nonreciprocal interchromosomal recombination.
     Intrachromosomal recombination occurs by crossing over. In
     bacteria it may occur by genetic transformation, conjugation,
     transduction, or F-duction.
Ontology = BP

Entrez Gene ID: `3508`: `GO:0006260`
GOID = GO:0006260
Term = DNA replication
Synonym = DNA synthesis
Definition = The process whereby new strands of DNA are synthesized.
     The template for replication can either be DNA or RNA.
Ontology = BP

Entrez Gene ID: `3508`: `GO:0006281`
GOID = GO:0006281
Term = DNA repair
Definition = The process of restoring DNA after damage. Genomes are
     subject to damage by chemical and physical agents in the
     environment (e.g. UV and ionizing radiations, chemical mutagens,
     fungal and bacterial toxins, etc.) and by free radicals or
     alkylating agents endogenously generated in metabolism. DNA is
     also damaged because of errors during its replication. A variety
     of different DNA repair pathways have been reported that include
     direct reversal, base excision repair, nucleotide excision repair,
     photoreactivation, bypass, double-strand break repair pathway, and
     mismatch repair pathway.
Ontology = BP


Entrez Gene ID: `4088`
Entrez Gene ID: `4088`: `GO:0007179`
GOID = GO:0007179
Term = transforming growth factor beta receptor signaling pathway
Synonym = transforming growth factor beta receptor signalling pathway
Definition = The series of molecular signals generated as a consequence
     of a transforming growth factor beta receptor binding to one of
     its physiological ligands.
Ontology = BP

Entrez Gene ID: `4088`: `GO:0006366`
GOID = GO:0006366
Term = transcription from RNA polymerase II promoter
Synonym = transcription from Pol II promoter
Definition = The synthesis of RNA from a DNA template by RNA polymerase
     II (Pol II), originating at a Pol II-specific promoter. Includes
     transcription of messenger RNA (mRNA) and certain small nuclear
     RNAs (snRNAs).
Ontology = BP

Entrez Gene ID: `4088`: `GO:0006350`
GOID = GO:0006350
Term = transcription
Definition = The synthesis of either RNA on a template of DNA or DNA on
     a template of RNA.
Ontology = BP

Entrez Gene ID: `4088`: `GO:0006355`
GOID = GO:0006355
Term = regulation of transcription, DNA-dependent
Definition = Any process that modulates the frequency, rate or extent
     of DNA-dependent transcription.
Ontology = BP


Entrez Gene ID: `4209`
Entrez Gene ID: `4209`: `GO:0007517`
GOID = GO:0007517
Term = muscle development
Definition = The process whose specific outcome is the progression of
     the muscle over time, from its formation to the mature structure.
     The muscle is an organ consisting of a tissue made up of various
     elongated cells that are specialized to contract and thus to
     produce movement and mechanical work.
Ontology = BP

Entrez Gene ID: `4209`: `GO:0006366`
GOID = GO:0006366
Term = transcription from RNA polymerase II promoter
Synonym = transcription from Pol II promoter
Definition = The synthesis of RNA from a DNA template by RNA polymerase
     II (Pol II), originating at a Pol II-specific promoter. Includes
     transcription of messenger RNA (mRNA) and certain small nuclear
     RNAs (snRNAs).
Ontology = BP

Entrez Gene ID: `4209`: `GO:0006350`
GOID = GO:0006350
Term = transcription
Definition = The synthesis of either RNA on a template of DNA or DNA on
     a template of RNA.
Ontology = BP

Entrez Gene ID: `4209`: `GO:0006355`
GOID = GO:0006355
Term = regulation of transcription, DNA-dependent
Definition = Any process that modulates the frequency, rate or extent
     of DNA-dependent transcription.
Ontology = BP


Entrez Gene ID: `7030`
Entrez Gene ID: `7030`: `GO:0006366`
GOID = GO:0006366
Term = transcription from RNA polymerase II promoter
Synonym = transcription from Pol II promoter
Definition = The synthesis of RNA from a DNA template by RNA polymerase
     II (Pol II), originating at a Pol II-specific promoter. Includes
     transcription of messenger RNA (mRNA) and certain small nuclear
     RNAs (snRNAs).
Ontology = BP

Entrez Gene ID: `7030`: `GO:0006355`
GOID = GO:0006355
Term = regulation of transcription, DNA-dependent
Definition = Any process that modulates the frequency, rate or extent
     of DNA-dependent transcription.
Ontology = BP


Entrez Gene ID: `7592`
Entrez Gene ID: `7592`: `GO:0000004`
GOID = GO:0000004
Term = biological process unknown
Definition = Used for the annotation of gene products whose process is
     not known or cannot be inferred.
Ontology = BP

Entrez Gene ID: `7592`: `GO:0006350`
GOID = GO:0006350
Term = transcription
Definition = The synthesis of either RNA on a template of DNA or DNA on
     a template of RNA.
Ontology = BP

Entrez Gene ID: `7592`: `GO:0006355`
GOID = GO:0006355
Term = regulation of transcription, DNA-dependent
Definition = Any process that modulates the frequency, rate or extent
     of DNA-dependent transcription.
Ontology = BP


Entrez Gene ID: `7703`
Entrez Gene ID: `7703`: `GO:0016567`
GOID = GO:0016567
Term = protein ubiquitination
Synonym = protein ubiquitylation
Definition = The process by which one or more ubiquitin moieties are
     added to a protein.
Ontology = BP

Entrez Gene ID: `7703`: `GO:0006350`
GOID = GO:0006350
Term = transcription
Definition = The synthesis of either RNA on a template of DNA or DNA on
     a template of RNA.
Ontology = BP

Entrez Gene ID: `7703`: `GO:0006355`
GOID = GO:0006355
Term = regulation of transcription, DNA-dependent
Definition = Any process that modulates the frequency, rate or extent
     of DNA-dependent transcription.
Ontology = BP


Entrez Gene ID: `7705`
Entrez Gene ID: `7705`: `GO:0006355`
GOID = GO:0006355
Term = regulation of transcription, DNA-dependent
Definition = Any process that modulates the frequency, rate or extent
     of DNA-dependent transcription.
Ontology = BP


Entrez Gene ID: `7832`
Entrez Gene ID: `7832`: `GO:0008285`
GOID = GO:0008285
Term = negative regulation of cell proliferation
Definition = Any process that stops, prevents or reduces the rate or
     extent of cell proliferation.
Ontology = BP

Entrez Gene ID: `7832`: `GO:0006350`
GOID = GO:0006350
Term = transcription
Definition = The synthesis of either RNA on a template of DNA or DNA on
     a template of RNA.
Ontology = BP

Entrez Gene ID: `7832`: `GO:0006355`
GOID = GO:0006355
Term = regulation of transcription, DNA-dependent
Definition = Any process that modulates the frequency, rate or extent
     of DNA-dependent transcription.
Ontology = BP

Entrez Gene ID: `7832`: `GO:0006281`
GOID = GO:0006281
Term = DNA repair
Definition = The process of restoring DNA after damage. Genomes are
     subject to damage by chemical and physical agents in the
     environment (e.g. UV and ionizing radiations, chemical mutagens,
     fungal and bacterial toxins, etc.) and by free radicals or
     alkylating agents endogenously generated in metabolism. DNA is
     also damaged because of errors during its replication. A variety
     of different DNA repair pathways have been reported that include
     direct reversal, base excision repair, nucleotide excision repair,
     photoreactivation, bypass, double-strand break repair pathway, and
     mismatch repair pathway.
Ontology = BP


Entrez Gene ID: `8013`
Entrez Gene ID: `8013`: `GO:0000004`
GOID = GO:0000004
Term = biological process unknown
Definition = Used for the annotation of gene products whose process is
     not known or cannot be inferred.
Ontology = BP

Entrez Gene ID: `8013`: `GO:0006350`
GOID = GO:0006350
Term = transcription
Definition = The synthesis of either RNA on a template of DNA or DNA on
     a template of RNA.
Ontology = BP

Entrez Gene ID: `8013`: `GO:0006355`
GOID = GO:0006355
Term = regulation of transcription, DNA-dependent
Definition = Any process that modulates the frequency, rate or extent
     of DNA-dependent transcription.
Ontology = BP


Entrez Gene ID: `9219`
Entrez Gene ID: `9219`: `GO:0006355`
GOID = GO:0006355
Term = regulation of transcription, DNA-dependent
Definition = Any process that modulates the frequency, rate or extent
     of DNA-dependent transcription.
Ontology = BP

Entrez Gene ID: `9219`: `GO:0006333`
GOID = GO:0006333
Term = chromatin assembly or disassembly
Synonym = chromatin assembly/disassembly
Definition = The formation or destruction of chromatin structures.
Ontology = BP


Entrez Gene ID: `9470`
Entrez Gene ID: `9470`: `GO:0006413`
GOID = GO:0006413
Term = translational initiation
Synonym = protein synthesis initiation
Secondary = GO:0006440
Secondary = GO:0006454
Definition = The process preceding formation of the peptide bond
     between the first two amino acids of a protein. This includes the
     formation of a complex of the ribosome, mRNA, and an initiation
     complex that contains the first aminoacyl-tRNA.
Ontology = BP

Entrez Gene ID: `9470`: `GO:0006445`
GOID = GO:0006445
Term = regulation of translation
Definition = Any process that modulates the frequency, rate or extent
     that mRNAs are effectively translated into protein.
Ontology = BP


Entrez Gene ID: `9516`
Entrez Gene ID: `9516`: `GO:0043123`
GOID = GO:0043123
Term = positive regulation of I-kappaB kinase/NF-kappaB cascade
Definition = Any process that activates or increases the rate of an
     I-kappaB kinase/NF-kappaB induced cascade.
Ontology = BP

Entrez Gene ID: `9516`: `GO:0006350`
GOID = GO:0006350
Term = transcription
Definition = The synthesis of either RNA on a template of DNA or DNA on
     a template of RNA.
Ontology = BP

Entrez Gene ID: `9516`: `GO:0006357`
GOID = GO:0006357
Term = regulation of transcription from RNA polymerase II promoter
Synonym = regulation of transcription from Pol II promoter
Definition = Any process that modulates the frequency, rate or extent
     of transcription from an RNA polymerase II promoter.
Ontology = BP


Entrez Gene ID: `9734`
Entrez Gene ID: `9734`: `GO:0006954`
GOID = GO:0006954
Term = inflammatory response
Definition = The immediate defensive reaction (by vertebrate tissue) to
     infection or injury caused by chemical or physical agents. The
     process is characterized by local vasodilation, extravasation of
     plasma into intercellular spaces and accumulation of white blood
     cells and macrophages.
Ontology = BP

Entrez Gene ID: `9734`: `GO:0000074`
GOID = GO:0000074
Term = regulation of progression through cell cycle
Synonym = regulation of cell cycle progression
Definition = Any process that modulates the rate or extent of
     progression through the cell cycle.
Ontology = BP

Entrez Gene ID: `9734`: `GO:0016568`
GOID = GO:0016568
Term = chromatin modification
Definition = The alteration of DNA or protein in chromatin, which may
     result in changing the chromatin structure.
Ontology = BP

Entrez Gene ID: `9734`: `GO:0016575`
GOID = GO:0016575
Term = histone deacetylation
Definition = The modification of histones by removal of acetyl groups.
Ontology = BP

Entrez Gene ID: `9734`: `GO:0030183`
GOID = GO:0030183
Term = B cell differentiation
Synonym = B-lymphocyte differentiation
Secondary = GO:0042115
Definition = The process whereby a relatively unspecialized hemopoietic
     stem cell acquires the specialized features of a B cell.
Ontology = BP

Entrez Gene ID: `9734`: `GO:0045843`
GOID = GO:0045843
Term = negative regulation of myogenesis
Definition = Any process that stops, prevents or reduces the rate of
     myogenesis.
Ontology = BP

Entrez Gene ID: `9734`: `GO:0006350`
GOID = GO:0006350
Term = transcription
Definition = The synthesis of either RNA on a template of DNA or DNA on
     a template of RNA.
Ontology = BP

Entrez Gene ID: `9734`: `GO:0006355`
GOID = GO:0006355
Term = regulation of transcription, DNA-dependent
Definition = Any process that modulates the frequency, rate or extent
     of DNA-dependent transcription.
Ontology = BP


Entrez Gene ID: `10474`
Entrez Gene ID: `10474`: `GO:0000074`
GOID = GO:0000074
Term = regulation of progression through cell cycle
Synonym = regulation of cell cycle progression
Definition = Any process that modulates the rate or extent of
     progression through the cell cycle.
Ontology = BP

Entrez Gene ID: `10474`: `GO:0006350`
GOID = GO:0006350
Term = transcription
Definition = The synthesis of either RNA on a template of DNA or DNA on
     a template of RNA.
Ontology = BP

Entrez Gene ID: `10474`: `GO:0006357`
GOID = GO:0006357
Term = regulation of transcription from RNA polymerase II promoter
Synonym = regulation of transcription from Pol II promoter
Definition = Any process that modulates the frequency, rate or extent
     of transcription from an RNA polymerase II promoter.
Ontology = BP


Entrez Gene ID: `22869`
Entrez Gene ID: `22869`: `GO:0006350`
GOID = GO:0006350
Term = transcription
Definition = The synthesis of either RNA on a template of DNA or DNA on
     a template of RNA.
Ontology = BP

Entrez Gene ID: `22869`: `GO:0006355`
GOID = GO:0006355
Term = regulation of transcription, DNA-dependent
Definition = Any process that modulates the frequency, rate or extent
     of DNA-dependent transcription.
Ontology = BP


Entrez Gene ID: `23316`
Entrez Gene ID: `23316`: `GO:0006355`
GOID = GO:0006355
Term = regulation of transcription, DNA-dependent
Definition = Any process that modulates the frequency, rate or extent
     of DNA-dependent transcription.
Ontology = BP


Entrez Gene ID: `23528`
Entrez Gene ID: `23528`: `GO:0000122`
GOID = GO:0000122
Term = negative regulation of transcription from RNA polymerase II
     promoter
Synonym = negative regulation of transcription from Pol II promoter
Definition = Any process that stops, prevents or reduces the rate of
     transcription from an RNA polymerase II promoter.
Ontology = BP

Entrez Gene ID: `23528`: `GO:0006350`
GOID = GO:0006350
Term = transcription
Definition = The synthesis of either RNA on a template of DNA or DNA on
     a template of RNA.
Ontology = BP

Entrez Gene ID: `23528`: `GO:0006355`
GOID = GO:0006355
Term = regulation of transcription, DNA-dependent
Definition = Any process that modulates the frequency, rate or extent
     of DNA-dependent transcription.
Ontology = BP


Entrez Gene ID: `27034`
Entrez Gene ID: `27034`: `GO:0006629`
GOID = GO:0006629
Term = lipid metabolism
Definition = The chemical reactions involving lipids, compounds soluble
     in an organic solvent but not, or sparingly, in an aqueous
     solvent. Includes fatty acids; neutral fats, other fatty-acid
     esters, and soaps; long-chain (fatty) alcohols and waxes;
     sphingoids and other long-chain bases; glycolipids, phospholipids
     and sphingolipids; and carotenes, polyprenols, sterols, terpenes
     and other isoprenoids.
Ontology = BP

Entrez Gene ID: `27034`: `GO:0009083`
GOID = GO:0009083
Term = branched chain family amino acid catabolism
Definition = The breakdown into simpler components of amino acids
     containing a branched carbon skeleton, comprising isoleucine,
     leucine and valine.
Ontology = BP

Entrez Gene ID: `27034`: `GO:0006350`
GOID = GO:0006350
Term = transcription
Definition = The synthesis of either RNA on a template of DNA or DNA on
     a template of RNA.
Ontology = BP

Entrez Gene ID: `27034`: `GO:0006355`
GOID = GO:0006355
Term = regulation of transcription, DNA-dependent
Definition = Any process that modulates the frequency, rate or extent
     of DNA-dependent transcription.
Ontology = BP

Entrez Gene ID: `27034`: `GO:0006118`
GOID = GO:0006118
Term = electron transport
Synonym = electron transfer
Definition = The transport of electrons from an electron donor to an
     electron acceptor.
Ontology = BP


Entrez Gene ID: `51008`
Entrez Gene ID: `51008`: `GO:0006355`
GOID = GO:0006355
Term = regulation of transcription, DNA-dependent
Definition = Any process that modulates the frequency, rate or extent
     of DNA-dependent transcription.
Ontology = BP


Entrez Gene ID: `161882`
Entrez Gene ID: `161882`: `GO:0006350`
GOID = GO:0006350
Term = transcription
Definition = The synthesis of either RNA on a template of DNA or DNA on
     a template of RNA.
Ontology = BP

Entrez Gene ID: `161882`: `GO:0006355`
GOID = GO:0006355
Term = regulation of transcription, DNA-dependent
Definition = Any process that modulates the frequency, rate or extent
     of DNA-dependent transcription.
Ontology = BP


Entrez Gene ID: `221504`
Entrez Gene ID: `221504`: `GO:0006350`
GOID = GO:0006350
Term = transcription
Definition = The synthesis of either RNA on a template of DNA or DNA on
     a template of RNA.
Ontology = BP

Entrez Gene ID: `221504`: `GO:0006355`
GOID = GO:0006355
Term = regulation of transcription, DNA-dependent
Definition = Any process that modulates the frequency, rate or extent
     of DNA-dependent transcription.
Ontology = BP
