# Supplementary material for: GOSim – an R-package for computation of information theoretic GO similarities between terms and gene products
Source: BMC Bioinformatics. 2007 May 22;8:166. doi: 10.1186/1471-2105-8-166 (PMC1892785; doi:10.1186/1471-2105-8-166)
Supplement: Additional File 1 — Clustering results. Clustering results for the example study in the Results Section. [file 1471-2105-8-166-S1.zip › cluster2_downAffy.txt]

Entrez Gene ID: `10930`
Entrez Gene ID: `10930`: `GO:0006397`
GOID = GO:0006397
Term = mRNA processing
Definition = Any process involved in the conversion of a primary mRNA
     transcript into one or more mature mRNA(s) prior to translation
     into polypeptide.
Ontology = BP


Entrez Gene ID: `56997`
Entrez Gene ID: `56997`: `GO:0006457`
GOID = GO:0006457
Term = protein folding
Synonym = chaperone activity
Definition = The process of assisting in the covalent and noncovalent
     assembly of single chain polypeptides or multisubunit complexes
     into the correct tertiary structure.
Ontology = BP


Entrez Gene ID: `27101`
Entrez Gene ID: `27101`: `GO:0006512`
GOID = GO:0006512
Term = ubiquitin cycle
Definition = The cyclical process by which one or more ubiquitin
     moieties are added to (ubiquitination) and removed from
     (deubiquitination) a protein.
Ontology = BP


Entrez Gene ID: `8824`
Entrez Gene ID: `8824`: `GO:0009056`
GOID = GO:0009056
Term = catabolism
Definition = Any metabolic process involving the breakdown of complex
     substances into smaller products, including the breakdown of
     carbon compounds with the liberation of energy for use by the cell
     or organism.
Ontology = BP


Entrez Gene ID: `1774`
Entrez Gene ID: `1774`: `GO:0006308`
GOID = GO:0006308
Term = DNA catabolism
Synonym = DNA degradation
Definition = The breakdown into simpler components of DNA,
     deoxyribonucleic acid, one of the two main types of nucleic acid,
     consisting of a long unbranched macromolecule formed from one or
     two strands of linked deoxyribonucleotides, the 3'-phosphate group
     of each constituent deoxyribonucleotide being joined in
     3',5'-phosphodiester linkage to the 5'-hydroxyl group of the
     deoxyribose moiety of the next one.
Ontology = BP


Entrez Gene ID: `2021`
Entrez Gene ID: `2021`: `GO:0006259`
GOID = GO:0006259
Term = DNA metabolism
Definition = The chemical reactions involving DNA, deoxyribonucleic
     acid, one of the two main types of nucleic acid, consisting of a
     long, unbranched macromolecule formed from one, or more commonly,
     two, strands of linked deoxyribonucleotides.
Ontology = BP


Entrez Gene ID: `23464`
Entrez Gene ID: `23464`: `GO:0006520`
GOID = GO:0006520
Term = amino acid metabolism
Definition = The chemical reactions involving amino acids, organic
     acids containing one or more amino substituents.
Ontology = BP

Entrez Gene ID: `23464`: `GO:0009058`
GOID = GO:0009058
Term = biosynthesis
Synonym = anabolism
Definition = The energy-requiring part of metabolism in which simpler
     substances are transformed into more complex ones, as in growth
     and other biosynthetic processes.
Ontology = BP


Entrez Gene ID: `8988`
Entrez Gene ID: `8988`: `GO:0006986`
GOID = GO:0006986
Term = response to unfolded protein
Definition = A change in the state or activity of a cell (in terms of
     enzyme production, gene expression, etc.) as a result of the
     presence of unfolded proteins.
Ontology = BP

Entrez Gene ID: `8988`: `GO:0006457`
GOID = GO:0006457
Term = protein folding
Synonym = chaperone activity
Definition = The process of assisting in the covalent and noncovalent
     assembly of single chain polypeptides or multisubunit complexes
     into the correct tertiary structure.
Ontology = BP


Entrez Gene ID: `3418`
Entrez Gene ID: `3418`: `GO:0008152`
GOID = GO:0008152
Term = metabolism
Synonym = metabolic process
Definition = Processes that cause many of the chemical changes in
     living organisms, including anabolism and catabolism. Metabolic
     processes typically transform small molecules, but also include
     macromolecular processes such as DNA repair and replication, and
     protein synthesis and degradation.
Ontology = BP

Entrez Gene ID: `3418`: `GO:0005975`
GOID = GO:0005975
Term = carbohydrate metabolism
Definition = The chemical reactions involving carbohydrates, any of a
     group of organic compounds based of the general formula Cx(H2O)y.
Ontology = BP

Entrez Gene ID: `3418`: `GO:0006097`
GOID = GO:0006097
Term = glyoxylate cycle
Synonym = glyoxylate bypass
Definition = A modification of the TCA cycle occurring in some plants
     and microorganisms, in which isocitrate is cleaved to glyoxylate
     and succinate. Glyoxylate can then react with acetyl-CoA to form
     malate.
Ontology = BP

Entrez Gene ID: `3418`: `GO:0006099`
GOID = GO:0006099
Term = tricarboxylic acid cycle
Synonym = citric acid cycle
Definition = A nearly universal metabolic pathway in which the acetyl
     group of acetyl coenzyme A is effectively oxidized to two C02 and
     four pairs of electrons are transferred to coenzymes. The acetyl
     group combines with oxaloacetate to form citrate, which undergoes
     successive transformations to isocitrate, 2-oxoglutarate,
     succinyl-CoA, succinate, fumarate, malate, and oxaloacetate again,
     thus completing the cycle. In eukaryotes the tricarboxylic acid is
     confined to the mitochondria. See also glyoxylate cycle.
Ontology = BP


Entrez Gene ID: `10654`
Entrez Gene ID: `10654`: `GO:0006695`
GOID = GO:0006695
Term = cholesterol biosynthesis
Definition = The formation from simpler components of cholesterol,
     cholest-5-en-3 beta-ol, the principal sterol of vertebrates and
     the precursor of many steroids, including bile acids and steroid
     hormones.
Ontology = BP

Entrez Gene ID: `10654`: `GO:0006629`
GOID = GO:0006629
Term = lipid metabolism
Definition = The chemical reactions involving lipids, compounds soluble
     in an organic solvent but not, or sparingly, in an aqueous
     solvent. Includes fatty acids; neutral fats, other fatty-acid
     esters, and soaps; long-chain (fatty) alcohols and waxes;
     sphingoids and other long-chain bases; glycolipids, phospholipids
     and sphingolipids; and carotenes, polyprenols, sterols, terpenes
     and other isoprenoids.
Ontology = BP

Entrez Gene ID: `10654`: `GO:0006468`
GOID = GO:0006468
Term = protein amino acid phosphorylation
Definition = The process of introducing a phosphoric group on to a
     protein.
Ontology = BP


Entrez Gene ID: `5524`
Entrez Gene ID: `5524`: `GO:0006470`
GOID = GO:0006470
Term = protein amino acid dephosphorylation
Definition = The process of removing one or more phosphoric residues
     from a protein.
Ontology = BP


Entrez Gene ID: `65125`
Entrez Gene ID: `65125`: `GO:0007243`
GOID = GO:0007243
Term = protein kinase cascade
Definition = A series of reactions, mediated by protein kinases, which
     occurs as a result of a single trigger reaction or compound.
Ontology = BP

Entrez Gene ID: `65125`: `GO:0050794`
GOID = GO:0050794
Term = regulation of cellular process
Definition = Any process that modulates the frequency, rate or extent
     of cellular processes, those that are carried out at the cellular
     level, but are not necessarily restricted to a single cell. For
     example, cell communication occurs among more than one cell, but
     occurs at the cellular level.
Ontology = BP

Entrez Gene ID: `65125`: `GO:0006468`
GOID = GO:0006468
Term = protein amino acid phosphorylation
Definition = The process of introducing a phosphoric group on to a
     protein.
Ontology = BP

Entrez Gene ID: `65125`: `GO:0006811`
GOID = GO:0006811
Term = ion transport
Definition = The directed movement of charged atoms or small charged
     molecules into, out of, within or between cells.
Ontology = BP
