# Supplementary material for: GOSim – an R-package for computation of information theoretic GO similarities between terms and gene products
Source: BMC Bioinformatics. 2007 May 22;8:166. doi: 10.1186/1471-2105-8-166 (PMC1892785; doi:10.1186/1471-2105-8-166)
Supplement: Additional File 1 — Clustering results. Clustering results for the example study in the Results Section. [file 1471-2105-8-166-S1.zip › cluster4_down.txt]

Entrez Gene ID: `393`
Entrez Gene ID: `393`:`GO:0007010`
GOID = GO:0007010
Term = cytoskeleton organization and biogenesis
Synonym = cytoskeleton organisation and biogenesis
Definition = The assembly and arrangement of cytoskeletal structures.
Ontology = BP

Entrez Gene ID: `393`:`GO:0007266`
GOID = GO:0007266
Term = Rho protein signal transduction
Synonym = Rho mediated signal transduction
Definition = A series of molecular signals within the cell that are
     mediated by a member of the Rho family of proteins switching to a
     GTP-bound active state.
Ontology = BP


Entrez Gene ID: `483`
Entrez Gene ID: `483`:`GO:0006810`
GOID = GO:0006810
Term = transport
Definition = The directed movement of substances (such as
     macromolecules, small molecules, ions) into, out of, within or
     between cells.
Ontology = BP

Entrez Gene ID: `483`:`GO:0006813`
GOID = GO:0006813
Term = potassium ion transport
Synonym = potassium ion conductance
Definition = The directed movement of potassium ions (K+) into, out of,
     within or between cells.
Ontology = BP

Entrez Gene ID: `483`:`GO:0006814`
GOID = GO:0006814
Term = sodium ion transport
Synonym = sodium:solute transport
Secondary = GO:0006834
Definition = The directed movement of sodium ions (Na+) into, out of,
     within or between cells.
Ontology = BP


Entrez Gene ID: `1778`
Entrez Gene ID: `1778`:`GO:0007052`
GOID = GO:0007052
Term = mitotic spindle organization and biogenesis
Synonym = spindle organization and biogenesis during mitosis
Definition = The formation and maintenance of the microtubule spindle
     during a mitotic cell cycle.
Ontology = BP

Entrez Gene ID: `1778`:`GO:0007018`
GOID = GO:0007018
Term = microtubule-based movement
Definition = Movement of organelles, other microtubules and other
     particles along microtubules, mediated by motor proteins.
Ontology = BP


Entrez Gene ID: `2219`
Entrez Gene ID: `2219`:`GO:0008228`
GOID = GO:0008228
Term = opsonization
Definition = The process by which a microorganism (or other particulate
     material) is rendered more susceptible to phagocytosis by coating
     with an opsonin, a blood serum protein such as a complement
     component or antibody.
Ontology = BP

Entrez Gene ID: `2219`:`GO:0006817`
GOID = GO:0006817
Term = phosphate transport
Definition = The directed movement of phosphate into, out of, within or
     between cells.
Ontology = BP


Entrez Gene ID: `3781`
Entrez Gene ID: `3781`:`GO:0006811`
GOID = GO:0006811
Term = ion transport
Definition = The directed movement of charged atoms or small charged
     molecules into, out of, within or between cells.
Ontology = BP

Entrez Gene ID: `3781`:`GO:0006813`
GOID = GO:0006813
Term = potassium ion transport
Synonym = potassium ion conductance
Definition = The directed movement of potassium ions (K+) into, out of,
     within or between cells.
Ontology = BP


Entrez Gene ID: `4363`
Entrez Gene ID: `4363`:`GO:0042493`
GOID = GO:0042493
Term = response to drug
Secondary = GO:0017035
Definition = A change in state or activity of the organism (in terms of
     movement, secretion, enzyme production, gene expression, etc.) as
     a result of exposure to any drug, a substance used in the
     diagnosis, treatment or prevention of a disease.
Ontology = BP

Entrez Gene ID: `4363`:`GO:0006810`
GOID = GO:0006810
Term = transport
Definition = The directed movement of substances (such as
     macromolecules, small molecules, ions) into, out of, within or
     between cells.
Ontology = BP


Entrez Gene ID: `5730`
Entrez Gene ID: `5730`:`GO:0006633`
GOID = GO:0006633
Term = fatty acid biosynthesis
Secondary = GO:0000037
Definition = The formation from simpler components of a fatty acid, any
     of the aliphatic monocarboxylic acids that can be liberated by
     hydrolysis from naturally occurring fats and oils. Fatty acids are
     predominantly straight-chain acids of 4 to 24 carbon atoms, which
     may be saturated or unsaturated; branched fatty acids and hydroxy
     fatty acids also occur, and very long chain acids of over 30
     carbons are found in waxes.
Ontology = BP

Entrez Gene ID: `5730`:`GO:0001516`
GOID = GO:0001516
Term = prostaglandin biosynthesis
Definition = The formation from simpler components of prostaglandins,
     any of a group of biologically active metabolites which contain a
     cyclopentane ring.
Ontology = BP

Entrez Gene ID: `5730`:`GO:0045187`
GOID = GO:0045187
Term = regulation of circadian sleep/wake cycle, sleep
Synonym = regulation of sleep
Definition = Any process that modulates the frequency, rate or extent
     of sleep; a readily reversible state of reduced awareness and
     metabolic activity that occurs periodically in many animals.
Ontology = BP

Entrez Gene ID: `5730`:`GO:0006810`
GOID = GO:0006810
Term = transport
Definition = The directed movement of substances (such as
     macromolecules, small molecules, ions) into, out of, within or
     between cells.
Ontology = BP


Entrez Gene ID: `6272`
Entrez Gene ID: `6272`:`GO:0000004`
GOID = GO:0000004
Term = biological process unknown
Definition = Used for the annotation of gene products whose process is
     not known or cannot be inferred.
Ontology = BP

Entrez Gene ID: `6272`:`GO:0006897`
GOID = GO:0006897
Term = endocytosis
Synonym = vesicle endocytosis
Secondary = GO:0016193
Secondary = GO:0016196
Definition = The uptake of external materials by cells by the
     invagination of small region of the plasma membrane to form a new
     intracellular membrane-limited vesicle.
Ontology = BP


Entrez Gene ID: `8514`
Entrez Gene ID: `8514`:`GO:0006811`
GOID = GO:0006811
Term = ion transport
Definition = The directed movement of charged atoms or small charged
     molecules into, out of, within or between cells.
Ontology = BP

Entrez Gene ID: `8514`:`GO:0006813`
GOID = GO:0006813
Term = potassium ion transport
Synonym = potassium ion conductance
Definition = The directed movement of potassium ions (K+) into, out of,
     within or between cells.
Ontology = BP


Entrez Gene ID: `8673`
Entrez Gene ID: `8673`:`GO:0006904`
GOID = GO:0006904
Term = vesicle docking during exocytosis
Definition = The initial attachment of a vesicle membrane to a target
     membrane, mediated by proteins protruding from the membrane of the
     vesicle and the target membrane, during exocytosis.
Ontology = BP

Entrez Gene ID: `8673`:`GO:0016192`
GOID = GO:0016192
Term = vesicle-mediated transport
Synonym = nonselective vesicle transport
Secondary = GO:0006899
Definition = The directed movement of substances, either within a
     vesicle or in the vesicle membrane, into, out of or within a cell.
Ontology = BP

Entrez Gene ID: `8673`:`GO:0006461`
GOID = GO:0006461
Term = protein complex assembly
Synonym = chaperone activity
Definition = The aggregation and bonding together of a set of
     components to form a protein complex.
Ontology = BP


Entrez Gene ID: `8884`
Entrez Gene ID: `8884`:`GO:0006811`
GOID = GO:0006811
Term = ion transport
Definition = The directed movement of charged atoms or small charged
     molecules into, out of, within or between cells.
Ontology = BP

Entrez Gene ID: `8884`:`GO:0006814`
GOID = GO:0006814
Term = sodium ion transport
Synonym = sodium:solute transport
Secondary = GO:0006834
Definition = The directed movement of sodium ions (Na+) into, out of,
     within or between cells.
Ontology = BP


Entrez Gene ID: `9058`
Entrez Gene ID: `9058`:`GO:0006811`
GOID = GO:0006811
Term = ion transport
Definition = The directed movement of charged atoms or small charged
     molecules into, out of, within or between cells.
Ontology = BP

Entrez Gene ID: `9058`:`GO:0006814`
GOID = GO:0006814
Term = sodium ion transport
Synonym = sodium:solute transport
Secondary = GO:0006834
Definition = The directed movement of sodium ions (Na+) into, out of,
     within or between cells.
Ontology = BP


Entrez Gene ID: `9688`
Entrez Gene ID: `9688`:`GO:0006810`
GOID = GO:0006810
Term = transport
Definition = The directed movement of substances (such as
     macromolecules, small molecules, ions) into, out of, within or
     between cells.
Ontology = BP


Entrez Gene ID: `10053`
Entrez Gene ID: `10053`:`GO:0006605`
GOID = GO:0006605
Term = protein targeting
Definition = The process of targeting specific proteins to particular
     membrane-bound subcellular organelles. Usually requires an
     organelle specific protein sequence motif.
Ontology = BP

Entrez Gene ID: `10053`:`GO:0006903`
GOID = GO:0006903
Term = vesicle targeting
Definition = Targeting of a vesicle to a specific destination membrane.
Ontology = BP

Entrez Gene ID: `10053`:`GO:0006897`
GOID = GO:0006897
Term = endocytosis
Synonym = vesicle endocytosis
Secondary = GO:0016193
Secondary = GO:0016196
Definition = The uptake of external materials by cells by the
     invagination of small region of the plasma membrane to form a new
     intracellular membrane-limited vesicle.
Ontology = BP


Entrez Gene ID: `10376`
Entrez Gene ID: `10376`:`GO:0051258`
GOID = GO:0051258
Term = protein polymerization
Synonym = protein polymer formation
Definition = The process of creating protein polymers, compounds
     composed of a large number of component monomers; polymeric
     proteins may be made up of different or identical monomers.
     Polymerization occurs by the addition of extra monomers to an
     existing poly- or oligomeric protein.
Ontology = BP

Entrez Gene ID: `10376`:`GO:0007018`
GOID = GO:0007018
Term = microtubule-based movement
Definition = Movement of organelles, other microtubules and other
     particles along microtubules, mediated by motor proteins.
Ontology = BP


Entrez Gene ID: `22820`
Entrez Gene ID: `22820`:`GO:0015031`
GOID = GO:0015031
Term = protein transport
Synonym = enzyme transport
Secondary = GO:0015831
Definition = The directed movement of proteins into, out of, within or
     between cells.
Ontology = BP

Entrez Gene ID: `22820`:`GO:0006890`
GOID = GO:0006890
Term = retrograde transport, Golgi to ER
Synonym = retrograde transport, Golgi to endoplasmic reticulum
Definition = The directed movement of substances from the Golgi back to
     the endoplasmic reticulum, mediated by COP I vesicles.
Ontology = BP

Entrez Gene ID: `22820`:`GO:0006891`
GOID = GO:0006891
Term = intra-Golgi transport
Definition = The directed movement of substances within the Golgi,
     mediated by small transport vesicles. These either fuse with the
     cis-Golgi or with each other to form the membrane stacks known as
     the cis-Golgi reticulum (network).
Ontology = BP


Entrez Gene ID: `29785`
Entrez Gene ID: `29785`:`GO:0006118`
GOID = GO:0006118
Term = electron transport
Synonym = electron transfer
Definition = The transport of electrons from an electron donor to an
     electron acceptor.
Ontology = BP


Entrez Gene ID: <NA>
list()

Entrez Gene ID: `55117`
Entrez Gene ID: `55117`:`GO:0006836`
GOID = GO:0006836
Term = neurotransmitter transport
Synonym = sodium:neurotransmitter transport
Definition = The directed movement of a neurotransmitter into, out of,
     within or between cells. Neurotransmitters are any chemical
     substance that is capable of transmitting (or inhibiting the
     transmission of) a nerve impulse from a neuron to another cell.
Ontology = BP


Entrez Gene ID: `57122`
Entrez Gene ID: `57122`:`GO:0015031`
GOID = GO:0015031
Term = protein transport
Synonym = enzyme transport
Secondary = GO:0015831
Definition = The directed movement of proteins into, out of, within or
     between cells.
Ontology = BP

Entrez Gene ID: `57122`:`GO:0006406`
GOID = GO:0006406
Term = mRNA-nucleus export
Definition = The directed movement of mRNA from the nucleus to the
     cytoplasm.
Ontology = BP


Entrez Gene ID: `60412`
Entrez Gene ID: `60412`:`GO:0006904`
GOID = GO:0006904
Term = vesicle docking during exocytosis
Definition = The initial attachment of a vesicle membrane to a target
     membrane, mediated by proteins protruding from the membrane of the
     vesicle and the target membrane, during exocytosis.
Ontology = BP

Entrez Gene ID: `60412`:`GO:0015031`
GOID = GO:0015031
Term = protein transport
Synonym = enzyme transport
Secondary = GO:0015831
Definition = The directed movement of proteins into, out of, within or
     between cells.
Ontology = BP


Entrez Gene ID: `60598`
Entrez Gene ID: `60598`:`GO:0006811`
GOID = GO:0006811
Term = ion transport
Definition = The directed movement of charged atoms or small charged
     molecules into, out of, within or between cells.
Ontology = BP

Entrez Gene ID: `60598`:`GO:0006813`
GOID = GO:0006813
Term = potassium ion transport
Synonym = potassium ion conductance
Definition = The directed movement of potassium ions (K+) into, out of,
     within or between cells.
Ontology = BP


Entrez Gene ID: `114885`
Entrez Gene ID: `114885`:`GO:0008202`
GOID = GO:0008202
Term = steroid metabolism
Definition = The chemical reactions involving steroids, compounds with
     a 1,2,cyclopentanoperhydrophenanthrene nucleus.
Ontology = BP

Entrez Gene ID: `114885`:`GO:0006869`
GOID = GO:0006869
Term = lipid transport
Definition = The directed movement of lipids into, out of, within or
     between cells. Lipids are compounds soluble in an organic solvent
     but not, or sparingly, in an aqueous solvent.
Ontology = BP
