# Supplementary material for: GOSim – an R-package for computation of information theoretic GO similarities between terms and gene products
Source: BMC Bioinformatics. 2007 May 22;8:166. doi: 10.1186/1471-2105-8-166 (PMC1892785; doi:10.1186/1471-2105-8-166)
Supplement: Additional File 1 — Clustering results. Clustering results for the example study in the Results Section. [file 1471-2105-8-166-S1.zip › cluster4_upAffy.txt]

Entrez Gene ID: `79572`
Entrez Gene ID: `79572`:`GO:0008152`
GOID = GO:0008152
Term = metabolism
Synonym = metabolic process
Definition = Processes that cause many of the chemical changes in
     living organisms, including anabolism and catabolism. Metabolic
     processes typically transform small molecules, but also include
     macromolecular processes such as DNA repair and replication, and
     protein synthesis and degradation.
Ontology = BP

Entrez Gene ID: `79572`:`GO:0006812`
GOID = GO:0006812
Term = cation transport
Secondary = GO:0006819
Definition = The directed movement of cations, atoms or small molecules
     with a net positive charge, into, out of, within or between cells.
Ontology = BP


Entrez Gene ID: `23200`
Entrez Gene ID: `23200`:`GO:0008152`
GOID = GO:0008152
Term = metabolism
Synonym = metabolic process
Definition = Processes that cause many of the chemical changes in
     living organisms, including anabolism and catabolism. Metabolic
     processes typically transform small molecules, but also include
     macromolecular processes such as DNA repair and replication, and
     protein synthesis and degradation.
Ontology = BP

Entrez Gene ID: `23200`:`GO:0015917`
GOID = GO:0015917
Term = aminophospholipid transport
Definition = The directed movement of aminophospholipids into, out of,
     within or between cells. Aminophospholipids contain phosphoric
     acid as a mono- or diester and an amino (NH2) group.
Ontology = BP

Entrez Gene ID: `23200`:`GO:0006812`
GOID = GO:0006812
Term = cation transport
Secondary = GO:0006819
Definition = The directed movement of cations, atoms or small molecules
     with a net positive charge, into, out of, within or between cells.
Ontology = BP


Entrez Gene ID: `10079`
Entrez Gene ID: `10079`:`GO:0008152`
GOID = GO:0008152
Term = metabolism
Synonym = metabolic process
Definition = Processes that cause many of the chemical changes in
     living organisms, including anabolism and catabolism. Metabolic
     processes typically transform small molecules, but also include
     macromolecular processes such as DNA repair and replication, and
     protein synthesis and degradation.
Ontology = BP

Entrez Gene ID: `10079`:`GO:0006812`
GOID = GO:0006812
Term = cation transport
Secondary = GO:0006819
Definition = The directed movement of cations, atoms or small molecules
     with a net positive charge, into, out of, within or between cells.
Ontology = BP


Entrez Gene ID: `25814`
Entrez Gene ID: `25814`:`GO:0000004`
GOID = GO:0000004
Term = biological process unknown
Definition = Used for the annotation of gene products whose process is
     not known or cannot be inferred.
Ontology = BP


Entrez Gene ID: `26053`
Entrez Gene ID: `26053`:`GO:0000004`
GOID = GO:0000004
Term = biological process unknown
Definition = Used for the annotation of gene products whose process is
     not known or cannot be inferred.
Ontology = BP


Entrez Gene ID: `633`
Entrez Gene ID: `633`:`GO:0000004`
GOID = GO:0000004
Term = biological process unknown
Definition = Used for the annotation of gene products whose process is
     not known or cannot be inferred.
Ontology = BP


Entrez Gene ID: `23348`
Entrez Gene ID: `23348`:`GO:0000004`
GOID = GO:0000004
Term = biological process unknown
Definition = Used for the annotation of gene products whose process is
     not known or cannot be inferred.
Ontology = BP


Entrez Gene ID: `9446`
Entrez Gene ID: `9446`:`GO:0000004`
GOID = GO:0000004
Term = biological process unknown
Definition = Used for the annotation of gene products whose process is
     not known or cannot be inferred.
Ontology = BP

Entrez Gene ID: `9446`:`GO:0008152`
GOID = GO:0008152
Term = metabolism
Synonym = metabolic process
Definition = Processes that cause many of the chemical changes in
     living organisms, including anabolism and catabolism. Metabolic
     processes typically transform small molecules, but also include
     macromolecular processes such as DNA repair and replication, and
     protein synthesis and degradation.
Ontology = BP


Entrez Gene ID: `4052`
Entrez Gene ID: `4052`:`GO:0000004`
GOID = GO:0000004
Term = biological process unknown
Definition = Used for the annotation of gene products whose process is
     not known or cannot be inferred.
Ontology = BP


Entrez Gene ID: `23659`
Entrez Gene ID: `23659`:`GO:0006629`
GOID = GO:0006629
Term = lipid metabolism
Definition = The chemical reactions involving lipids, compounds soluble
     in an organic solvent but not, or sparingly, in an aqueous
     solvent. Includes fatty acids; neutral fats, other fatty-acid
     esters, and soaps; long-chain (fatty) alcohols and waxes;
     sphingoids and other long-chain bases; glycolipids, phospholipids
     and sphingolipids; and carotenes, polyprenols, sterols, terpenes
     and other isoprenoids.
Ontology = BP

Entrez Gene ID: `23659`:`GO:0009062`
GOID = GO:0009062
Term = fatty acid catabolism
Definition = The breakdown into simpler components of a fatty acid, any
     of the aliphatic monocarboxylic acids that can be liberated by
     hydrolysis from naturally occurring fats and oils. Fatty acids are
     predominantly straight-chain acids of 4 to 24 carbon atoms, which
     may be saturated or unsaturated; branched fatty acids and hydroxy
     fatty acids also occur, and very long chain acids of over 30
     carbons are found in waxes.
Ontology = BP


Entrez Gene ID: `9645`
Entrez Gene ID: `9645`:`GO:0008152`
GOID = GO:0008152
Term = metabolism
Synonym = metabolic process
Definition = Processes that cause many of the chemical changes in
     living organisms, including anabolism and catabolism. Metabolic
     processes typically transform small molecules, but also include
     macromolecular processes such as DNA repair and replication, and
     protein synthesis and degradation.
Ontology = BP

Entrez Gene ID: `9645`:`GO:0006118`
GOID = GO:0006118
Term = electron transport
Synonym = electron transfer
Definition = The transport of electrons from an electron donor to an
     electron acceptor.
Ontology = BP

Entrez Gene ID: `9645`:`GO:0006725`
GOID = GO:0006725
Term = aromatic compound metabolism
Synonym = aromatic hydrocarbon metabolism
Definition = The chemical reactions involving aromatic compounds, any
     organic compound characterized by one or more planar rings, each
     of which contains conjugated double bonds and delocalized pi
     electrons.
Ontology = BP


Entrez Gene ID: `4358`
Entrez Gene ID: `4358`:`GO:0006800`
GOID = GO:0006800
Term = oxygen and reactive oxygen species metabolism
Synonym = oxygen and ROS metabolism
Definition = The chemical reactions involving dioxygen (O2), or any of
     the reactive oxygen species, e.g. superoxide anions (O2-),
     hydrogen peroxide (H2O2), and hydroxyl radicals (-OH).
Ontology = BP


Entrez Gene ID: `4493`
Entrez Gene ID: `4493`:`GO:0000004`
GOID = GO:0000004
Term = biological process unknown
Definition = Used for the annotation of gene products whose process is
     not known or cannot be inferred.
Ontology = BP


Entrez Gene ID: `4878`
Entrez Gene ID: `4878`:`GO:0007582`
GOID = GO:0007582
Term = physiological process
Definition = Those processes specifically pertinent to the functioning
     of integrated living units: cells, tissues, organs, and organisms.
Ontology = BP

Entrez Gene ID: `4878`:`GO:0008217`
GOID = GO:0008217
Term = regulation of blood pressure
Definition = Any process that modulates blood pressure.
Ontology = BP

Entrez Gene ID: `4878`:`GO:0050880`
GOID = GO:0050880
Term = regulation of blood vessel size
Definition = Any process that modulates the size of blood vessels.
Ontology = BP


Entrez Gene ID: `4969`
Entrez Gene ID: `4969`:`GO:0000004`
GOID = GO:0000004
Term = biological process unknown
Definition = Used for the annotation of gene products whose process is
     not known or cannot be inferred.
Ontology = BP


Entrez Gene ID: `5223`
Entrez Gene ID: `5223`:`GO:0008152`
GOID = GO:0008152
Term = metabolism
Synonym = metabolic process
Definition = Processes that cause many of the chemical changes in
     living organisms, including anabolism and catabolism. Metabolic
     processes typically transform small molecules, but also include
     macromolecular processes such as DNA repair and replication, and
     protein synthesis and degradation.
Ontology = BP

Entrez Gene ID: `5223`:`GO:0006096`
GOID = GO:0006096
Term = glycolysis
Definition = The breakdown of a monosaccharide (generally glucose) into
     simpler components, including pyruvate.
Ontology = BP


Entrez Gene ID: `11212`
Entrez Gene ID: `11212`:`GO:0000004`
GOID = GO:0000004
Term = biological process unknown
Definition = Used for the annotation of gene products whose process is
     not known or cannot be inferred.
Ontology = BP


Entrez Gene ID: `23213`
Entrez Gene ID: `23213`:`GO:0006915`
GOID = GO:0006915
Term = apoptosis
Synonym = type I programmed cell death
Definition = A form of programmed cell death induced by external or
     internal signals that trigger the activity of proteolytic
     caspases, whose actions dismantle the cell and result in cell
     death. Apoptosis begins internally with condensation and
     subsequent fragmentation of the cell nucleus (blebbing) while the
     plasma membrane remains intact. Other characteristics of apoptosis
     include DNA fragmentation and the exposition of
     phosphatidylserine.
Ontology = BP

Entrez Gene ID: `23213`:`GO:0008152`
GOID = GO:0008152
Term = metabolism
Synonym = metabolic process
Definition = Processes that cause many of the chemical changes in
     living organisms, including anabolism and catabolism. Metabolic
     processes typically transform small molecules, but also include
     macromolecular processes such as DNA repair and replication, and
     protein synthesis and degradation.
Ontology = BP

Entrez Gene ID: `23213`:`GO:0030201`
GOID = GO:0030201
Term = heparan sulfate proteoglycan metabolism
Synonym = heparan sulphate proteoglycan metabolism
Definition = The chemical reactions involving any proteoglycan
     containing heparan sulfate, any member of a group of
     glycosaminoglycans that have repeat units consisting of
     alternating alpha1-
Ontology = BP


Entrez Gene ID: `7306`
Entrez Gene ID: `7306`:`GO:0006583`
GOID = GO:0006583
Term = melanin biosynthesis from tyrosine
Definition = The formation of melanin from simpler components,
     including tyrosine.
Ontology = BP

Entrez Gene ID: `7306`:`GO:0008152`
GOID = GO:0008152
Term = metabolism
Synonym = metabolic process
Definition = Processes that cause many of the chemical changes in
     living organisms, including anabolism and catabolism. Metabolic
     processes typically transform small molecules, but also include
     macromolecular processes such as DNA repair and replication, and
     protein synthesis and degradation.
Ontology = BP
