# Supplementary material for: GOSim – an R-package for computation of information theoretic GO similarities between terms and gene products
Source: BMC Bioinformatics. 2007 May 22;8:166. doi: 10.1186/1471-2105-8-166 (PMC1892785; doi:10.1186/1471-2105-8-166)
Supplement: Additional File 1 — Clustering results. Clustering results for the example study in the Results Section. [file 1471-2105-8-166-S1.zip › cluster5_upAffy.txt]

Entrez Gene ID: `308`
Entrez Gene ID: `308`:`GO:0007596`
GOID = GO:0007596
Term = blood coagulation
Synonym = blood clotting
Definition = The sequential process by which the multiple coagulation
     factors of the blood interact, ultimately resulting in the
     formation of an insoluble fibrin clot; it may be divided into
     three stages: stage 1, the formation of intrinsic and extrinsic
     prothrombin converting principle; stage 2, the formation of
     thrombin; stage 3, the formation of stable fibrin polymers.
Ontology = BP

Entrez Gene ID: `308`:`GO:0050819`
GOID = GO:0050819
Term = negative regulation of coagulation
Synonym = negative regulation of clotting.
Definition = Any process that stops, prevents or reduces the rate of
     coagulation.
Ontology = BP


Entrez Gene ID: `3075`
Entrez Gene ID: `3075`:`GO:0006955`
GOID = GO:0006955
Term = immune response
Definition = Any process involved in the immunological reaction of an
     organism to an immunogenic stimulus.
Ontology = BP

Entrez Gene ID: `3075`:`GO:0006957`
GOID = GO:0006957
Term = complement activation, alternative pathway
Definition = Processes involved in the activation of any of the steps
     of the alternative pathway of the complement cascade which allows
     for the direct killing of microbes and the regulation of other
     immune processes.
Ontology = BP


Entrez Gene ID: `1687`
Entrez Gene ID: `1687`:`GO:0007605`
GOID = GO:0007605
Term = perception of sound
Synonym = hearing
Definition = The series of events required for an organism to receive
     an auditory stimulus, convert it to a molecular signal, and
     recognize and characterize the signal. Sonic stimuli are detected
     in the form of vibrations and are processed to form a sound.
Ontology = BP


Entrez Gene ID: `30008`
Entrez Gene ID: `30008`:`GO:0007596`
GOID = GO:0007596
Term = blood coagulation
Synonym = blood clotting
Definition = The sequential process by which the multiple coagulation
     factors of the blood interact, ultimately resulting in the
     formation of an insoluble fibrin clot; it may be divided into
     three stages: stage 1, the formation of intrinsic and extrinsic
     prothrombin converting principle; stage 2, the formation of
     thrombin; stage 3, the formation of stable fibrin polymers.
Ontology = BP
