# Supplementary material for: GOSim – an R-package for computation of information theoretic GO similarities between terms and gene products
Source: BMC Bioinformatics. 2007 May 22;8:166. doi: 10.1186/1471-2105-8-166 (PMC1892785; doi:10.1186/1471-2105-8-166)
Supplement: Additional File 1 — Clustering results. Clustering results for the example study in the Results Section. [file 1471-2105-8-166-S1.zip › cluster7_down.txt]

Entrez Gene ID: `713`
Entrez Gene ID: `713`:`GO:0006955`
GOID = GO:0006955
Term = immune response
Definition = Any process involved in the immunological reaction of an
     organism to an immunogenic stimulus.
Ontology = BP

Entrez Gene ID: `713`:`GO:0006958`
GOID = GO:0006958
Term = complement activation, classical pathway
Definition = Processes involved in the activation of any of the steps
     of the classical pathway of the complement cascade which allows
     for the direct killing of microbes, the disposal of immune
     complexes, and the regulation of other immune processes.
Ontology = BP

Entrez Gene ID: `713`:`GO:0006817`
GOID = GO:0006817
Term = phosphate transport
Definition = The directed movement of phosphate into, out of, within or
     between cells.
Ontology = BP


Entrez Gene ID: `715`
Entrez Gene ID: `715`:`GO:0006508`
GOID = GO:0006508
Term = proteolysis and peptidolysis
Definition = Destruction of a protein or peptide by hydrolysis of
     peptide bonds.
Ontology = BP

Entrez Gene ID: `715`:`GO:0006955`
GOID = GO:0006955
Term = immune response
Definition = Any process involved in the immunological reaction of an
     organism to an immunogenic stimulus.
Ontology = BP

Entrez Gene ID: `715`:`GO:0006958`
GOID = GO:0006958
Term = complement activation, classical pathway
Definition = Processes involved in the activation of any of the steps
     of the classical pathway of the complement cascade which allows
     for the direct killing of microbes, the disposal of immune
     complexes, and the regulation of other immune processes.
Ontology = BP


Entrez Gene ID: `1075`
Entrez Gene ID: `1075`:`GO:0006508`
GOID = GO:0006508
Term = proteolysis and peptidolysis
Definition = Destruction of a protein or peptide by hydrolysis of
     peptide bonds.
Ontology = BP

Entrez Gene ID: `1075`:`GO:0006955`
GOID = GO:0006955
Term = immune response
Definition = Any process involved in the immunological reaction of an
     organism to an immunogenic stimulus.
Ontology = BP


Entrez Gene ID: `2162`
Entrez Gene ID: `2162`:`GO:0007596`
GOID = GO:0007596
Term = blood coagulation
Synonym = blood clotting
Definition = The sequential process by which the multiple coagulation
     factors of the blood interact, ultimately resulting in the
     formation of an insoluble fibrin clot; it may be divided into
     three stages: stage 1, the formation of intrinsic and extrinsic
     prothrombin converting principle; stage 2, the formation of
     thrombin; stage 3, the formation of stable fibrin polymers.
Ontology = BP

Entrez Gene ID: `2162`:`GO:0018149`
GOID = GO:0018149
Term = peptide cross-linking
Definition = The formation of a covalent cross-link between or within
     protein chains.
Ontology = BP


Entrez Gene ID: `2202`
Entrez Gene ID: `2202`:`GO:0007601`
GOID = GO:0007601
Term = visual perception
Synonym = vision
Definition = The series of events required for an organism to receive a
     visual stimulus, convert it to a molecular signal, and recognize
     and characterize the signal. Visual stimuli are detected in the
     form of photons and are processed to form an image.
Ontology = BP


Entrez Gene ID: `3437`
Entrez Gene ID: `3437`:`GO:0006955`
GOID = GO:0006955
Term = immune response
Definition = Any process involved in the immunological reaction of an
     organism to an immunogenic stimulus.
Ontology = BP

Entrez Gene ID: `3437`:`GO:0000004`
GOID = GO:0000004
Term = biological process unknown
Definition = Used for the annotation of gene products whose process is
     not known or cannot be inferred.
Ontology = BP


Entrez Gene ID: `7517`
Entrez Gene ID: `7517`:`GO:0006310`
GOID = GO:0006310
Term = DNA recombination
Definition = The processes by which a new genotype is formed by
     reassortment of genes resulting in gene combinations different
     from those that were present in the parents. In eukaryotes genetic
     recombination can occur by chromosome assortment, intrachromosomal
     recombination, or nonreciprocal interchromosomal recombination.
     Intrachromosomal recombination occurs by crossing over. In
     bacteria it may occur by genetic transformation, conjugation,
     transduction, or F-duction.
Ontology = BP

Entrez Gene ID: `7517`:`GO:0006281`
GOID = GO:0006281
Term = DNA repair
Definition = The process of restoring DNA after damage. Genomes are
     subject to damage by chemical and physical agents in the
     environment (e.g. UV and ionizing radiations, chemical mutagens,
     fungal and bacterial toxins, etc.) and by free radicals or
     alkylating agents endogenously generated in metabolism. DNA is
     also damaged because of errors during its replication. A variety
     of different DNA repair pathways have been reported that include
     direct reversal, base excision repair, nucleotide excision repair,
     photoreactivation, bypass, double-strand break repair pathway, and
     mismatch repair pathway.
Ontology = BP


Entrez Gene ID: `10410`
Entrez Gene ID: `10410`:`GO:0006955`
GOID = GO:0006955
Term = immune response
Definition = Any process involved in the immunological reaction of an
     organism to an immunogenic stimulus.
Ontology = BP

Entrez Gene ID: `10410`:`GO:0009607`
GOID = GO:0009607
Term = response to biotic stimulus
Definition = A change in state or activity of an organism (in terms of
     movement, secretion, enzyme production, gene expression, etc.) as
     a result of the perception of a biotic stimulus.
Ontology = BP


Entrez Gene ID: `10437`
Entrez Gene ID: `10437`:`GO:0006955`
GOID = GO:0006955
Term = immune response
Definition = Any process involved in the immunological reaction of an
     organism to an immunogenic stimulus.
Ontology = BP


Entrez Gene ID: `23545`
Entrez Gene ID: `23545`:`GO:0006955`
GOID = GO:0006955
Term = immune response
Definition = Any process involved in the immunological reaction of an
     organism to an immunogenic stimulus.
Ontology = BP

Entrez Gene ID: `23545`:`GO:0015992`
GOID = GO:0015992
Term = proton transport
Synonym = hydrogen ion transport
Definition = The directed movement of protons (hydrogen ions) into, out
     of, within or between cells.
Ontology = BP

Entrez Gene ID: `23545`:`GO:0006811`
GOID = GO:0006811
Term = ion transport
Definition = The directed movement of charged atoms or small charged
     molecules into, out of, within or between cells.
Ontology = BP


Entrez Gene ID: `90226`
Entrez Gene ID: `90226`:`GO:0006950`
GOID = GO:0006950
Term = response to stress
Definition = A change in state or activity of an organism or cell (in
     terms of movement, secretion, enzyme production, gene expression,
     etc.) that occurs in response to stress, usually, but not
     necessarily exogenous (e.g. temperature, humidity, ionizing
     radiation).
Ontology = BP

Entrez Gene ID: `90226`:`GO:0007586`
GOID = GO:0007586
Term = digestion
Definition = The whole of the physical, chemical, and biochemical
     processes carried out by living organisms to break down ingested
     nutrients into components that may be easily absorbed and directed
     into metabolism.
Ontology = BP

Entrez Gene ID: `90226`:`GO:0006171`
GOID = GO:0006171
Term = cAMP biosynthesis
Definition = The formation from simpler components of cyclic AMP,
     adenosine 3',5'-phosphate.
Ontology = BP


Entrez Gene ID: `140850`
Entrez Gene ID: `140850`:`GO:0045087`
GOID = GO:0045087
Term = innate immune response
Synonym = nonspecific immune response
Definition = The innate immune response is the first line of defense
     against infection. It can also activate the adaptive immune
     response via inflammation as a danger signal that something has
     damaged the host tissue.
Ontology = BP

Entrez Gene ID: `140850`:`GO:0042742`
GOID = GO:0042742
Term = defense response to bacteria
Synonym = defence response to bacteria
Definition = Reactions triggered in response to the presence of
     bacteria that act to protect the cell or organism.
Ontology = BP
