# Supplementary material for: GOSim – an R-package for computation of information theoretic GO similarities between terms and gene products
Source: BMC Bioinformatics. 2007 May 22;8:166. doi: 10.1186/1471-2105-8-166 (PMC1892785; doi:10.1186/1471-2105-8-166)
Supplement: Additional File 1 — Clustering results. Clustering results for the example study in the Results Section. [file 1471-2105-8-166-S1.zip › cluster8_upAffy.txt]

Entrez Gene ID: `84164`
Entrez Gene ID: `84164`:`GO:0006350`
GOID = GO:0006350
Term = transcription
Definition = The synthesis of either RNA on a template of DNA or DNA on
     a template of RNA.
Ontology = BP

Entrez Gene ID: `84164`:`GO:0006355`
GOID = GO:0006355
Term = regulation of transcription, DNA-dependent
Definition = Any process that modulates the frequency, rate or extent
     of DNA-dependent transcription.
Ontology = BP


Entrez Gene ID: `60468`
Entrez Gene ID: `60468`:`GO:0006350`
GOID = GO:0006350
Term = transcription
Definition = The synthesis of either RNA on a template of DNA or DNA on
     a template of RNA.
Ontology = BP

Entrez Gene ID: `60468`:`GO:0006355`
GOID = GO:0006355
Term = regulation of transcription, DNA-dependent
Definition = Any process that modulates the frequency, rate or extent
     of DNA-dependent transcription.
Ontology = BP


Entrez Gene ID: `29994`
Entrez Gene ID: `29994`:`GO:0006350`
GOID = GO:0006350
Term = transcription
Definition = The synthesis of either RNA on a template of DNA or DNA on
     a template of RNA.
Ontology = BP

Entrez Gene ID: `29994`:`GO:0006355`
GOID = GO:0006355
Term = regulation of transcription, DNA-dependent
Definition = Any process that modulates the frequency, rate or extent
     of DNA-dependent transcription.
Ontology = BP


Entrez Gene ID: `9774`
Entrez Gene ID: `9774`:`GO:0006917`
GOID = GO:0006917
Term = induction of apoptosis
Synonym = positive regulation of apoptosis
Definition = A process that directly activates any of the steps
     required for cell death by apoptosis.
Ontology = BP

Entrez Gene ID: `9774`:`GO:0006350`
GOID = GO:0006350
Term = transcription
Definition = The synthesis of either RNA on a template of DNA or DNA on
     a template of RNA.
Ontology = BP

Entrez Gene ID: `9774`:`GO:0006355`
GOID = GO:0006355
Term = regulation of transcription, DNA-dependent
Definition = Any process that modulates the frequency, rate or extent
     of DNA-dependent transcription.
Ontology = BP


Entrez Gene ID: `79365`
Entrez Gene ID: `79365`:`GO:0008283`
GOID = GO:0008283
Term = cell proliferation
Definition = The multiplication or reproduction of cells, resulting in
     the rapid expansion of a cell population.
Ontology = BP

Entrez Gene ID: `79365`:`GO:0030154`
GOID = GO:0030154
Term = cell differentiation
Definition = The process whereby relatively unspecialized cells, e.g.
     embryonic or regenerative cells, acquire specialized structural
     and/or functional features that characterize the cells, tissues,
     or organs of the mature organism or some other relatively stable
     phase of the organism's life history.
Ontology = BP

Entrez Gene ID: `79365`:`GO:0009887`
GOID = GO:0009887
Term = organogenesis
Definition = Morphogenesis of a tissue or tissues that work together to
     perform a specific function or functions. Morphogenesis pertains
     to processes by which anatomical structures are generated and
     organized. Organs are commonly observed as visibly distinct
     structures, but may also exist as loosely associated clusters of
     cells that work together to perform a specific function or
     functions.
Ontology = BP

Entrez Gene ID: `79365`:`GO:0006355`
GOID = GO:0006355
Term = regulation of transcription, DNA-dependent
Definition = Any process that modulates the frequency, rate or extent
     of DNA-dependent transcription.
Ontology = BP


Entrez Gene ID: `10902`
Entrez Gene ID: `10902`:`GO:0007166`
GOID = GO:0007166
Term = cell surface receptor linked signal transduction
Definition = Any series of molecular signals initiated by the binding
     of an extracellular ligand to a receptor on the surface of the
     target cell.
Ontology = BP

Entrez Gene ID: `10902`:`GO:0016568`
GOID = GO:0016568
Term = chromatin modification
Definition = The alteration of DNA or protein in chromatin, which may
     result in changing the chromatin structure.
Ontology = BP

Entrez Gene ID: `10902`:`GO:0001558`
GOID = GO:0001558
Term = regulation of cell growth
Definition = Any process that modulates the frequency, rate or extent
     of cell growth.
Ontology = BP

Entrez Gene ID: `10902`:`GO:0006350`
GOID = GO:0006350
Term = transcription
Definition = The synthesis of either RNA on a template of DNA or DNA on
     a template of RNA.
Ontology = BP

Entrez Gene ID: `10902`:`GO:0006357`
GOID = GO:0006357
Term = regulation of transcription from RNA polymerase II promoter
Synonym = regulation of transcription from Pol II promoter
Definition = Any process that modulates the frequency, rate or extent
     of transcription from an RNA polymerase II promoter.
Ontology = BP


Entrez Gene ID: `865`
Entrez Gene ID: `865`:`GO:0006366`
GOID = GO:0006366
Term = transcription from RNA polymerase II promoter
Synonym = transcription from Pol II promoter
Definition = The synthesis of RNA from a DNA template by RNA polymerase
     II (Pol II), originating at a Pol II-specific promoter. Includes
     transcription of messenger RNA (mRNA) and certain small nuclear
     RNAs (snRNAs).
Ontology = BP


Entrez Gene ID: `9282`
Entrez Gene ID: `9282`:`GO:0030521`
GOID = GO:0030521
Term = androgen receptor signaling pathway
Synonym = androgen receptor signalling pathway
Definition = Any series of molecular signals generated as a consequence
     of an androgen binding to its receptor.
Ontology = BP

Entrez Gene ID: `9282`:`GO:0006367`
GOID = GO:0006367
Term = transcription initiation from RNA polymerase II promoter
Synonym = transcription initiation from Pol II promoter
Definition = Processes involved in starting transcription from the
     Polymerase II promoter.
Ontology = BP

Entrez Gene ID: `9282`:`GO:0006350`
GOID = GO:0006350
Term = transcription
Definition = The synthesis of either RNA on a template of DNA or DNA on
     a template of RNA.
Ontology = BP

Entrez Gene ID: `9282`:`GO:0006357`
GOID = GO:0006357
Term = regulation of transcription from RNA polymerase II promoter
Synonym = regulation of transcription from Pol II promoter
Definition = Any process that modulates the frequency, rate or extent
     of transcription from an RNA polymerase II promoter.
Ontology = BP


Entrez Gene ID: `9440`
Entrez Gene ID: `9440`:`GO:0030521`
GOID = GO:0030521
Term = androgen receptor signaling pathway
Synonym = androgen receptor signalling pathway
Definition = Any series of molecular signals generated as a consequence
     of an androgen binding to its receptor.
Ontology = BP

Entrez Gene ID: `9440`:`GO:0006367`
GOID = GO:0006367
Term = transcription initiation from RNA polymerase II promoter
Synonym = transcription initiation from Pol II promoter
Definition = Processes involved in starting transcription from the
     Polymerase II promoter.
Ontology = BP

Entrez Gene ID: `9440`:`GO:0006350`
GOID = GO:0006350
Term = transcription
Definition = The synthesis of either RNA on a template of DNA or DNA on
     a template of RNA.
Ontology = BP

Entrez Gene ID: `9440`:`GO:0006357`
GOID = GO:0006357
Term = regulation of transcription from RNA polymerase II promoter
Synonym = regulation of transcription from Pol II promoter
Definition = Any process that modulates the frequency, rate or extent
     of transcription from an RNA polymerase II promoter.
Ontology = BP


Entrez Gene ID: `1831`
Entrez Gene ID: `1831`:`GO:0006355`
GOID = GO:0006355
Term = regulation of transcription, DNA-dependent
Definition = Any process that modulates the frequency, rate or extent
     of DNA-dependent transcription.
Ontology = BP


Entrez Gene ID: `2115`
Entrez Gene ID: `2115`:`GO:0006366`
GOID = GO:0006366
Term = transcription from RNA polymerase II promoter
Synonym = transcription from Pol II promoter
Definition = The synthesis of RNA from a DNA template by RNA polymerase
     II (Pol II), originating at a Pol II-specific promoter. Includes
     transcription of messenger RNA (mRNA) and certain small nuclear
     RNAs (snRNAs).
Ontology = BP

Entrez Gene ID: `2115`:`GO:0006350`
GOID = GO:0006350
Term = transcription
Definition = The synthesis of either RNA on a template of DNA or DNA on
     a template of RNA.
Ontology = BP

Entrez Gene ID: `2115`:`GO:0006355`
GOID = GO:0006355
Term = regulation of transcription, DNA-dependent
Definition = Any process that modulates the frequency, rate or extent
     of DNA-dependent transcription.
Ontology = BP


Entrez Gene ID: `2119`
Entrez Gene ID: `2119`:`GO:0006355`
GOID = GO:0006355
Term = regulation of transcription, DNA-dependent
Definition = Any process that modulates the frequency, rate or extent
     of DNA-dependent transcription.
Ontology = BP


Entrez Gene ID: `2309`
Entrez Gene ID: `2309`:`GO:0006915`
GOID = GO:0006915
Term = apoptosis
Synonym = type I programmed cell death
Definition = A form of programmed cell death induced by external or
     internal signals that trigger the activity of proteolytic
     caspases, whose actions dismantle the cell and result in cell
     death. Apoptosis begins internally with condensation and
     subsequent fragmentation of the cell nucleus (blebbing) while the
     plasma membrane remains intact. Other characteristics of apoptosis
     include DNA fragmentation and the exposition of
     phosphatidylserine.
Ontology = BP

Entrez Gene ID: `2309`:`GO:0006917`
GOID = GO:0006917
Term = induction of apoptosis
Synonym = positive regulation of apoptosis
Definition = A process that directly activates any of the steps
     required for cell death by apoptosis.
Ontology = BP

Entrez Gene ID: `2309`:`GO:0006366`
GOID = GO:0006366
Term = transcription from RNA polymerase II promoter
Synonym = transcription from Pol II promoter
Definition = The synthesis of RNA from a DNA template by RNA polymerase
     II (Pol II), originating at a Pol II-specific promoter. Includes
     transcription of messenger RNA (mRNA) and certain small nuclear
     RNAs (snRNAs).
Ontology = BP

Entrez Gene ID: `2309`:`GO:0006350`
GOID = GO:0006350
Term = transcription
Definition = The synthesis of either RNA on a template of DNA or DNA on
     a template of RNA.
Ontology = BP

Entrez Gene ID: `2309`:`GO:0006355`
GOID = GO:0006355
Term = regulation of transcription, DNA-dependent
Definition = Any process that modulates the frequency, rate or extent
     of DNA-dependent transcription.
Ontology = BP


Entrez Gene ID: `2804`
Entrez Gene ID: `2804`:`GO:0007030`
GOID = GO:0007030
Term = Golgi organization and biogenesis
Synonym = Golgi organisation and biogenesis
Definition = The assembly and arrangement of the Golgi apparatus.
Ontology = BP

Entrez Gene ID: `2804`:`GO:0006355`
GOID = GO:0006355
Term = regulation of transcription, DNA-dependent
Definition = Any process that modulates the frequency, rate or extent
     of DNA-dependent transcription.
Ontology = BP


Entrez Gene ID: `2959`
Entrez Gene ID: `2959`:`GO:0006366`
GOID = GO:0006366
Term = transcription from RNA polymerase II promoter
Synonym = transcription from Pol II promoter
Definition = The synthesis of RNA from a DNA template by RNA polymerase
     II (Pol II), originating at a Pol II-specific promoter. Includes
     transcription of messenger RNA (mRNA) and certain small nuclear
     RNAs (snRNAs).
Ontology = BP

Entrez Gene ID: `2959`:`GO:0006350`
GOID = GO:0006350
Term = transcription
Definition = The synthesis of either RNA on a template of DNA or DNA on
     a template of RNA.
Ontology = BP

Entrez Gene ID: `2959`:`GO:0006352`
GOID = GO:0006352
Term = transcription initiation
Definition = Processes involved in starting transcription, which is the
     synthesis of RNA by RNA polymerases using a DNA template.
Ontology = BP

Entrez Gene ID: `2959`:`GO:0006355`
GOID = GO:0006355
Term = regulation of transcription, DNA-dependent
Definition = Any process that modulates the frequency, rate or extent
     of DNA-dependent transcription.
Ontology = BP


Entrez Gene ID: `9734`
Entrez Gene ID: `9734`:`GO:0006954`
GOID = GO:0006954
Term = inflammatory response
Definition = The immediate defensive reaction (by vertebrate tissue) to
     infection or injury caused by chemical or physical agents. The
     process is characterized by local vasodilation, extravasation of
     plasma into intercellular spaces and accumulation of white blood
     cells and macrophages.
Ontology = BP

Entrez Gene ID: `9734`:`GO:0000074`
GOID = GO:0000074
Term = regulation of progression through cell cycle
Synonym = regulation of cell cycle progression
Definition = Any process that modulates the rate or extent of
     progression through the cell cycle.
Ontology = BP

Entrez Gene ID: `9734`:`GO:0016568`
GOID = GO:0016568
Term = chromatin modification
Definition = The alteration of DNA or protein in chromatin, which may
     result in changing the chromatin structure.
Ontology = BP

Entrez Gene ID: `9734`:`GO:0016575`
GOID = GO:0016575
Term = histone deacetylation
Definition = The modification of histones by removal of acetyl groups.
Ontology = BP

Entrez Gene ID: `9734`:`GO:0030183`
GOID = GO:0030183
Term = B cell differentiation
Synonym = B-lymphocyte differentiation
Secondary = GO:0042115
Definition = The process whereby a relatively unspecialized hemopoietic
     stem cell acquires the specialized features of a B cell.
Ontology = BP

Entrez Gene ID: `9734`:`GO:0045843`
GOID = GO:0045843
Term = negative regulation of myogenesis
Definition = Any process that stops, prevents or reduces the rate of
     myogenesis.
Ontology = BP

Entrez Gene ID: `9734`:`GO:0006350`
GOID = GO:0006350
Term = transcription
Definition = The synthesis of either RNA on a template of DNA or DNA on
     a template of RNA.
Ontology = BP

Entrez Gene ID: `9734`:`GO:0006355`
GOID = GO:0006355
Term = regulation of transcription, DNA-dependent
Definition = Any process that modulates the frequency, rate or extent
     of DNA-dependent transcription.
Ontology = BP


Entrez Gene ID: `3148`
Entrez Gene ID: `3148`:`GO:0048015`
GOID = GO:0048015
Term = phosphoinositide-mediated signaling
Synonym = phosphoinositide-mediated signalling
Definition = A series of molecular signals in which a cell uses a
     phosphoinositide to convert an extracellular signal into a
     response.
Ontology = BP

Entrez Gene ID: `3148`:`GO:0006357`
GOID = GO:0006357
Term = regulation of transcription from RNA polymerase II promoter
Synonym = regulation of transcription from Pol II promoter
Definition = Any process that modulates the frequency, rate or extent
     of transcription from an RNA polymerase II promoter.
Ontology = BP

Entrez Gene ID: `3148`:`GO:0006325`
GOID = GO:0006325
Term = establishment and/or maintenance of chromatin architecture
Definition = The specification, formation and maintenance of the
     physical structure of eukaryotic chromatin.
Ontology = BP

Entrez Gene ID: `3148`:`GO:0006334`
GOID = GO:0006334
Term = nucleosome assembly
Definition = The formation of nucleosomes, the beadlike structural
     units of eukaryotic chromatin composed of histones and DNA.
Ontology = BP

Entrez Gene ID: `3148`:`GO:0006260`
GOID = GO:0006260
Term = DNA replication
Synonym = DNA synthesis
Definition = The process whereby new strands of DNA are synthesized.
     The template for replication can either be DNA or RNA.
Ontology = BP

Entrez Gene ID: `3148`:`GO:0006268`
GOID = GO:0006268
Term = DNA unwinding
Synonym = duplex DNA melting
Definition = The process by which interchain hydrogen bonds between two
     strands of DNA are broken or 'melted', generating unpaired
     template strands for DNA replication.
Ontology = BP

Entrez Gene ID: `3148`:`GO:0006281`
GOID = GO:0006281
Term = DNA repair
Definition = The process of restoring DNA after damage. Genomes are
     subject to damage by chemical and physical agents in the
     environment (e.g. UV and ionizing radiations, chemical mutagens,
     fungal and bacterial toxins, etc.) and by free radicals or
     alkylating agents endogenously generated in metabolism. DNA is
     also damaged because of errors during its replication. A variety
     of different DNA repair pathways have been reported that include
     direct reversal, base excision repair, nucleotide excision repair,
     photoreactivation, bypass, double-strand break repair pathway, and
     mismatch repair pathway.
Ontology = BP

Entrez Gene ID: `3148`:`GO:0006288`
GOID = GO:0006288
Term = base-excision repair, DNA ligation
Definition = The ligation by DNA ligase of DNA strands. Ligation occurs
     after polymerase action to fill the gap left by the action of
     endonucleases during base-excision repair.
Ontology = BP


Entrez Gene ID: `3151`
Entrez Gene ID: `3151`:`GO:0006355`
GOID = GO:0006355
Term = regulation of transcription, DNA-dependent
Definition = Any process that modulates the frequency, rate or extent
     of DNA-dependent transcription.
Ontology = BP

Entrez Gene ID: `3151`:`GO:0006325`
GOID = GO:0006325
Term = establishment and/or maintenance of chromatin architecture
Definition = The specification, formation and maintenance of the
     physical structure of eukaryotic chromatin.
Ontology = BP


Entrez Gene ID: `3184`
Entrez Gene ID: `3184`:`GO:0000723`
GOID = GO:0000723
Term = telomere maintenance
Definition = The maintenance of proper telomeric length and structure
     by processes that affect and monitor the activity of telomeric
     proteins and the length of telomeric DNA.
Ontology = BP

Entrez Gene ID: `3184`:`GO:0006396`
GOID = GO:0006396
Term = RNA processing
Secondary = GO:0006394
Definition = Any process involved in the conversion of a primary RNA
     transcript into one or more mature RNA molecules.
Ontology = BP

Entrez Gene ID: `3184`:`GO:0006350`
GOID = GO:0006350
Term = transcription
Definition = The synthesis of either RNA on a template of DNA or DNA on
     a template of RNA.
Ontology = BP

Entrez Gene ID: `3184`:`GO:0006355`
GOID = GO:0006355
Term = regulation of transcription, DNA-dependent
Definition = Any process that modulates the frequency, rate or extent
     of DNA-dependent transcription.
Ontology = BP

Entrez Gene ID: `3184`:`GO:0006401`
GOID = GO:0006401
Term = RNA catabolism
Definition = The breakdown into simpler components of RNA, ribonucleic
     acid, one of the two main type of nucleic acid, consisting of a
     long, unbranched macromolecule formed from ribonucleotides joined
     in 3',5'-phosphodiester linkage.
Ontology = BP


Entrez Gene ID: `3400`
Entrez Gene ID: `3400`:`GO:0045449`
GOID = GO:0045449
Term = regulation of transcription
Definition = Any process that modulates the frequency, rate or extent
     of the synthesis of either RNA on a template of DNA or DNA on a
     template of RNA.
Ontology = BP

Entrez Gene ID: `3400`:`GO:0006357`
GOID = GO:0006357
Term = regulation of transcription from RNA polymerase II promoter
Synonym = regulation of transcription from Pol II promoter
Definition = Any process that modulates the frequency, rate or extent
     of transcription from an RNA polymerase II promoter.
Ontology = BP

Entrez Gene ID: `4223`
Entrez Gene ID: `4223`:`GO:0007275`
GOID = GO:0007275
Term = development
Definition = The biological process specifically aimed at the
     progression of an organism over time from an initial condition
     (e.g. a zygote, or a young adult) to a later condition (e.g. a
     multicellular animal or an aged adult).
Ontology = BP

Entrez Gene ID: `4223`:`GO:0008015`
GOID = GO:0008015
Term = circulation
Definition = The flow of blood through the body of an animal, enabling
     the transport of O2 and nutrients to the tissues and the removal
     of waste products.
Ontology = BP

Entrez Gene ID: `4223`:`GO:0006355`
GOID = GO:0006355
Term = regulation of transcription, DNA-dependent
Definition = Any process that modulates the frequency, rate or extent
     of DNA-dependent transcription.
Ontology = BP


Entrez Gene ID: `4603`
Entrez Gene ID: `4603`:`GO:0006355`
GOID = GO:0006355
Term = regulation of transcription, DNA-dependent
Definition = Any process that modulates the frequency, rate or extent
     of DNA-dependent transcription.
Ontology = BP


Entrez Gene ID: `4781`
Entrez Gene ID: `4781`:`GO:0006350`
GOID = GO:0006350
Term = transcription
Definition = The synthesis of either RNA on a template of DNA or DNA on
     a template of RNA.
Ontology = BP

Entrez Gene ID: `4781`:`GO:0006355`
GOID = GO:0006355
Term = regulation of transcription, DNA-dependent
Definition = Any process that modulates the frequency, rate or extent
     of DNA-dependent transcription.
Ontology = BP

Entrez Gene ID: `4781`:`GO:0006260`
GOID = GO:0006260
Term = DNA replication
Synonym = DNA synthesis
Definition = The process whereby new strands of DNA are synthesized.
     The template for replication can either be DNA or RNA.
Ontology = BP


Entrez Gene ID: `23469`
Entrez Gene ID: `23469`:`GO:0007275`
GOID = GO:0007275
Term = development
Definition = The biological process specifically aimed at the
     progression of an organism over time from an initial condition
     (e.g. a zygote, or a young adult) to a later condition (e.g. a
     multicellular animal or an aged adult).
Ontology = BP

Entrez Gene ID: `23469`:`GO:0006350`
GOID = GO:0006350
Term = transcription
Definition = The synthesis of either RNA on a template of DNA or DNA on
     a template of RNA.
Ontology = BP

Entrez Gene ID: `23469`:`GO:0006355`
GOID = GO:0006355
Term = regulation of transcription, DNA-dependent
Definition = Any process that modulates the frequency, rate or extent
     of DNA-dependent transcription.
Ontology = BP


Entrez Gene ID: `10745`
Entrez Gene ID: `10745`:`GO:0006350`
GOID = GO:0006350
Term = transcription
Definition = The synthesis of either RNA on a template of DNA or DNA on
     a template of RNA.
Ontology = BP

Entrez Gene ID: `10745`:`GO:0006355`
GOID = GO:0006355
Term = regulation of transcription, DNA-dependent
Definition = Any process that modulates the frequency, rate or extent
     of DNA-dependent transcription.
Ontology = BP


Entrez Gene ID: `5325`
Entrez Gene ID: `5325`:`GO:0006917`
GOID = GO:0006917
Term = induction of apoptosis
Synonym = positive regulation of apoptosis
Definition = A process that directly activates any of the steps
     required for cell death by apoptosis.
Ontology = BP

Entrez Gene ID: `5325`:`GO:0007050`
GOID = GO:0007050
Term = cell cycle arrest
Synonym = termination of cell cycle
Definition = Any process by which progression through the cell cycle is
     halted during one of the normal phases (G1, S, G2, M).
Ontology = BP

Entrez Gene ID: `5325`:`GO:0006350`
GOID = GO:0006350
Term = transcription
Definition = The synthesis of either RNA on a template of DNA or DNA on
     a template of RNA.
Ontology = BP

Entrez Gene ID: `5325`:`GO:0006355`
GOID = GO:0006355
Term = regulation of transcription, DNA-dependent
Definition = Any process that modulates the frequency, rate or extent
     of DNA-dependent transcription.
Ontology = BP


Entrez Gene ID: `23613`
Entrez Gene ID: `23613`:`GO:0006355`
GOID = GO:0006355
Term = regulation of transcription, DNA-dependent
Definition = Any process that modulates the frequency, rate or extent
     of DNA-dependent transcription.
Ontology = BP


Entrez Gene ID: `64783`
Entrez Gene ID: `64783`:`GO:0045449`
GOID = GO:0045449
Term = regulation of transcription
Definition = Any process that modulates the frequency, rate or extent
     of the synthesis of either RNA on a template of DNA or DNA on a
     template of RNA.
Ontology = BP


Entrez Gene ID: `10284`
Entrez Gene ID: `10284`:`GO:0006350`
GOID = GO:0006350
Term = transcription
Definition = The synthesis of either RNA on a template of DNA or DNA on
     a template of RNA.
Ontology = BP

Entrez Gene ID: `10284`:`GO:0006357`
GOID = GO:0006357
Term = regulation of transcription from RNA polymerase II promoter
Synonym = regulation of transcription from Pol II promoter
Definition = Any process that modulates the frequency, rate or extent
     of transcription from an RNA polymerase II promoter.
Ontology = BP


Entrez Gene ID: `9792`
Entrez Gene ID: `9792`:`GO:0006350`
GOID = GO:0006350
Term = transcription
Definition = The synthesis of either RNA on a template of DNA or DNA on
     a template of RNA.
Ontology = BP

Entrez Gene ID: `9792`:`GO:0006355`
GOID = GO:0006355
Term = regulation of transcription, DNA-dependent
Definition = Any process that modulates the frequency, rate or extent
     of DNA-dependent transcription.
Ontology = BP


Entrez Gene ID: `4091`
Entrez Gene ID: `4091`:`GO:0006350`
GOID = GO:0006350
Term = transcription
Definition = The synthesis of either RNA on a template of DNA or DNA on
     a template of RNA.
Ontology = BP

Entrez Gene ID: `4091`:`GO:0006355`
GOID = GO:0006355
Term = regulation of transcription, DNA-dependent
Definition = Any process that modulates the frequency, rate or extent
     of DNA-dependent transcription.
Ontology = BP


Entrez Gene ID: `4092`
Entrez Gene ID: `4092`:`GO:0006950`
GOID = GO:0006950
Term = response to stress
Definition = A change in state or activity of an organism or cell (in
     terms of movement, secretion, enzyme production, gene expression,
     etc.) that occurs in response to stress, usually, but not
     necessarily exogenous (e.g. temperature, humidity, ionizing
     radiation).
Ontology = BP

Entrez Gene ID: `4092`:`GO:0007179`
GOID = GO:0007179
Term = transforming growth factor beta receptor signaling pathway
Synonym = transforming growth factor beta receptor signalling pathway
Definition = The series of molecular signals generated as a consequence
     of a transforming growth factor beta receptor binding to one of
     its physiological ligands.
Ontology = BP

Entrez Gene ID: `4092`:`GO:0006350`
GOID = GO:0006350
Term = transcription
Definition = The synthesis of either RNA on a template of DNA or DNA on
     a template of RNA.
Ontology = BP

Entrez Gene ID: `4092`:`GO:0006355`
GOID = GO:0006355
Term = regulation of transcription, DNA-dependent
Definition = Any process that modulates the frequency, rate or extent
     of DNA-dependent transcription.
Ontology = BP


Entrez Gene ID: `64750`
Entrez Gene ID: `64750`:`GO:0006511`
GOID = GO:0006511
Term = ubiquitin-dependent protein catabolism
Synonym = ubiquitin-dependent proteolysis
Definition = Destruction of a protein or peptide by hydrolysis of its
     peptide bonds, initiated by the covalent attachment of a ubiquitin
     moiety, or multiple ubiquitin moieties, to the protein.
Ontology = BP

Entrez Gene ID: `64750`:`GO:0006512`
GOID = GO:0006512
Term = ubiquitin cycle
Definition = The cyclical process by which one or more ubiquitin
     moieties are added to (ubiquitination) and removed from
     (deubiquitination) a protein.
Ontology = BP

Entrez Gene ID: `64750`:`GO:0016481`
GOID = GO:0016481
Term = negative regulation of transcription
Definition = Any process that stops, prevents or reduces the rate of
     transcription.
Ontology = BP

Entrez Gene ID: `64750`:`GO:0017015`
GOID = GO:0017015
Term = regulation of transforming growth factor beta receptor signaling
     pathway
Synonym = regulation of transforming growth factor beta receptor
     signalling pathway
Definition = Any process that modulates the frequency, rate or extent
     of activity of any TGFbeta receptor signaling pathway.
Ontology = BP


Entrez Gene ID: `23013`
Entrez Gene ID: `23013`:`GO:0007219`
GOID = GO:0007219
Term = Notch signaling pathway
Synonym = Notch signalling pathway
Secondary = GO:0030179
Definition = The series of molecular signals initiated by binding of an
     extracellular ligand to a Notch receptor on the surface of the
     target cell.
Ontology = BP

Entrez Gene ID: `23013`:`GO:0006355`
GOID = GO:0006355
Term = regulation of transcription, DNA-dependent
Definition = Any process that modulates the frequency, rate or extent
     of DNA-dependent transcription.
Ontology = BP


Entrez Gene ID: `6738`
Entrez Gene ID: `6738`:`GO:0006383`
GOID = GO:0006383
Term = transcription from RNA polymerase III promoter
Synonym = transcription from Pol III promoter
Definition = The synthesis of RNA from a DNA template by RNA polymerase
     III (Pol III), originating at a Pol III-specific promoter.
Ontology = BP


Entrez Gene ID: `23635`
Entrez Gene ID: `23635`:`GO:0045449`
GOID = GO:0045449
Term = regulation of transcription
Definition = Any process that modulates the frequency, rate or extent
     of the synthesis of either RNA on a template of DNA or DNA on a
     template of RNA.
Ontology = BP


Entrez Gene ID: `6934`
Entrez Gene ID: `6934`:`GO:0000074`
GOID = GO:0000074
Term = regulation of progression through cell cycle
Synonym = regulation of cell cycle progression
Definition = Any process that modulates the rate or extent of
     progression through the cell cycle.
Ontology = BP

Entrez Gene ID: `6934`:`GO:0007165`
GOID = GO:0007165
Term = signal transduction
Definition = The cascade of processes by which a signal interacts with
     a receptor, causing a change in the level or activity of a second
     messenger or other downstream target, and ultimately effecting a
     change in the functioning of the cell.
Ontology = BP

Entrez Gene ID: `6934`:`GO:0030111`
GOID = GO:0030111
Term = regulation of Wnt receptor signaling pathway
Synonym = regulation of Wnt receptor signalling pathway
Definition = Any process that modulates the frequency, rate or extent
     of the activity of the Wnt receptor mediated signal transduction
     pathway.
Ontology = BP

Entrez Gene ID: `6934`:`GO:0006350`
GOID = GO:0006350
Term = transcription
Definition = The synthesis of either RNA on a template of DNA or DNA on
     a template of RNA.
Ontology = BP

Entrez Gene ID: `6934`:`GO:0006357`
GOID = GO:0006357
Term = regulation of transcription from RNA polymerase II promoter
Synonym = regulation of transcription from Pol II promoter
Definition = Any process that modulates the frequency, rate or extent
     of transcription from an RNA polymerase II promoter.
Ontology = BP

Entrez Gene ID: `6934`:`GO:0006325`
GOID = GO:0006325
Term = establishment and/or maintenance of chromatin architecture
Definition = The specification, formation and maintenance of the
     physical structure of eukaryotic chromatin.
Ontology = BP


Entrez Gene ID: `7013`
Entrez Gene ID: `7013`:`GO:0051301`
GOID = GO:0051301
Term = cell division
Definition = The processes resulting in the physical partitioning and
     separation of a cell into daughter cells.
Ontology = BP

Entrez Gene ID: `7013`:`GO:0007088`
GOID = GO:0007088
Term = regulation of mitosis
Definition = Any process that modulates the frequency, rate or extent
     of mitosis.
Ontology = BP

Entrez Gene ID: `7013`:`GO:0007049`
GOID = GO:0007049
Term = cell cycle
Synonym = cell-division cycle
Definition = The progression of biochemical and morphological phases
     and events that occur in a cell during successive cell replication
     or nuclear replication events. Canonically, the cell cycle
     comprises the replication and segregation of genetic material
     followed by the division of the cell, but in endocycles or
     syncytial cells nuclear replication or nuclear division may not be
     followed by cell division.
Ontology = BP

Entrez Gene ID: `7013`:`GO:0007004`
GOID = GO:0007004
Term = telomerase-dependent telomere maintenance
Definition = Maintaining telomeric DNA is a balance between shortening,
     caused by the failure of normal DNA replication to complete
     replication of the ends, and lengthening of telomeric DNA
     sequences, which is dependent upon the activity of the telomerase
     enzyme.
Ontology = BP

Entrez Gene ID: `7013`:`GO:0045449`
GOID = GO:0045449
Term = regulation of transcription
Definition = Any process that modulates the frequency, rate or extent
     of the synthesis of either RNA on a template of DNA or DNA on a
     template of RNA.
Ontology = BP


Entrez Gene ID: `54386`
Entrez Gene ID: `54386`:`GO:0007004`
GOID = GO:0007004
Term = telomerase-dependent telomere maintenance
Definition = Maintaining telomeric DNA is a balance between shortening,
     caused by the failure of normal DNA replication to complete
     replication of the ends, and lengthening of telomeric DNA
     sequences, which is dependent upon the activity of the telomerase
     enzyme.
Ontology = BP

Entrez Gene ID: `54386`:`GO:0045449`
GOID = GO:0045449
Term = regulation of transcription
Definition = Any process that modulates the frequency, rate or extent
     of the synthesis of either RNA on a template of DNA or DNA on a
     template of RNA.
Ontology = BP


Entrez Gene ID: `7110`
Entrez Gene ID: `7110`:`GO:0006366`
GOID = GO:0006366
Term = transcription from RNA polymerase II promoter
Synonym = transcription from Pol II promoter
Definition = The synthesis of RNA from a DNA template by RNA polymerase
     II (Pol II), originating at a Pol II-specific promoter. Includes
     transcription of messenger RNA (mRNA) and certain small nuclear
     RNAs (snRNAs).
Ontology = BP

Entrez Gene ID: `7110`:`GO:0006350`
GOID = GO:0006350
Term = transcription
Definition = The synthesis of either RNA on a template of DNA or DNA on
     a template of RNA.
Ontology = BP

Entrez Gene ID: `7110`:`GO:0006355`
GOID = GO:0006355
Term = regulation of transcription, DNA-dependent
Definition = Any process that modulates the frequency, rate or extent
     of DNA-dependent transcription.
Ontology = BP


Entrez Gene ID: `56995`
Entrez Gene ID: `56995`:`GO:0007242`
GOID = GO:0007242
Term = intracellular signaling cascade
Synonym = intracellular signalling cascade
Definition = A series of reactions within the cell that occur as a
     result of a single trigger reaction or compound.
Ontology = BP

Entrez Gene ID: `56995`:`GO:0007584`
GOID = GO:0007584
Term = response to nutrients
Synonym = nutritional response pathway
Definition = A change in state or activity of a cell (in terms of
     movement, secretion, enzyme production, gene expression, etc.) as
     a result of the perception of nutrients.
Ontology = BP

Entrez Gene ID: `56995`:`GO:0006355`
GOID = GO:0006355
Term = regulation of transcription, DNA-dependent
Definition = Any process that modulates the frequency, rate or extent
     of DNA-dependent transcription.
Ontology = BP


Entrez Gene ID: `25937`
Entrez Gene ID: `25937`:`GO:0006350`
GOID = GO:0006350
Term = transcription
Definition = The synthesis of either RNA on a template of DNA or DNA on
     a template of RNA.
Ontology = BP

Entrez Gene ID: `25937`:`GO:0006355`
GOID = GO:0006355
Term = regulation of transcription, DNA-dependent
Definition = Any process that modulates the frequency, rate or extent
     of DNA-dependent transcription.
Ontology = BP


Entrez Gene ID: `7704`
Entrez Gene ID: `7704`:`GO:0007498`
GOID = GO:0007498
Term = mesoderm development
Definition = The process whose specific outcome is the progression of
     the mesoderm over time, from its formation to the mature
     structure. The mesoderm is the middle germ layer that develops
     into muscle, bone, cartilage, blood and connective tissue.
Ontology = BP

Entrez Gene ID: `7704`:`GO:0006350`
GOID = GO:0006350
Term = transcription
Definition = The synthesis of either RNA on a template of DNA or DNA on
     a template of RNA.
Ontology = BP

Entrez Gene ID: `7704`:`GO:0006355`
GOID = GO:0006355
Term = regulation of transcription, DNA-dependent
Definition = Any process that modulates the frequency, rate or extent
     of DNA-dependent transcription.
Ontology = BP


Entrez Gene ID: `26137`
Entrez Gene ID: `26137`:`GO:0006350`
GOID = GO:0006350
Term = transcription
Definition = The synthesis of either RNA on a template of DNA or DNA on
     a template of RNA.
Ontology = BP

Entrez Gene ID: `26137`:`GO:0006355`
GOID = GO:0006355
Term = regulation of transcription, DNA-dependent
Definition = Any process that modulates the frequency, rate or extent
     of DNA-dependent transcription.
Ontology = BP


Entrez Gene ID: `80778`
Entrez Gene ID: `80778`:`GO:0006350`
GOID = GO:0006350
Term = transcription
Definition = The synthesis of either RNA on a template of DNA or DNA on
     a template of RNA.
Ontology = BP

Entrez Gene ID: `80778`:`GO:0006355`
GOID = GO:0006355
Term = regulation of transcription, DNA-dependent
Definition = Any process that modulates the frequency, rate or extent
     of DNA-dependent transcription.
Ontology = BP
