# Supplementary material for: GOSim – an R-package for computation of information theoretic GO similarities between terms and gene products
Source: BMC Bioinformatics. 2007 May 22;8:166. doi: 10.1186/1471-2105-8-166 (PMC1892785; doi:10.1186/1471-2105-8-166)
Supplement: Additional File 1 — Clustering results. Clustering results for the example study in the Results Section. [file 1471-2105-8-166-S1.zip › cluster9_up.txt]

Entrez Gene ID:`292`
Entrez Gene ID:`292`:`GO:0006810`
GOID = GO:0006810
Term = transport
Definition = The directed movement of substances (such as
     macromolecules, small molecules, ions) into, out of, within or
     between cells.
Ontology = BP

Entrez Gene ID:`292`:`GO:0006839`
GOID = GO:0006839
Term = mitochondrial transport
Definition = Transport of substances into, out of or within a
     mitochondrion.
Ontology = BP


Entrez Gene ID:`293`
Entrez Gene ID:`293`:`GO:0006810`
GOID = GO:0006810
Term = transport
Definition = The directed movement of substances (such as
     macromolecules, small molecules, ions) into, out of, within or
     between cells.
Ontology = BP

Entrez Gene ID:`293`:`GO:0006839`
GOID = GO:0006839
Term = mitochondrial transport
Definition = Transport of substances into, out of or within a
     mitochondrion.
Ontology = BP


Entrez Gene ID:`486`
Entrez Gene ID:`486`:`GO:0006811`
GOID = GO:0006811
Term = ion transport
Definition = The directed movement of charged atoms or small charged
     molecules into, out of, within or between cells.
Ontology = BP

Entrez Gene ID:`486`:`GO:0006813`
GOID = GO:0006813
Term = potassium ion transport
Synonym = potassium ion conductance
Definition = The directed movement of potassium ions (K+) into, out of,
     within or between cells.
Ontology = BP

Entrez Gene ID:`486`:`GO:0006814`
GOID = GO:0006814
Term = sodium ion transport
Synonym = sodium:solute transport
Secondary = GO:0006834
Definition = The directed movement of sodium ions (Na+) into, out of,
     within or between cells.
Ontology = BP


Entrez Gene ID:`948`
Entrez Gene ID:`948`:`GO:0006629`
GOID = GO:0006629
Term = lipid metabolism
Definition = The chemical reactions involving lipids, compounds soluble
     in an organic solvent but not, or sparingly, in an aqueous
     solvent. Includes fatty acids; neutral fats, other fatty-acid
     esters, and soaps; long-chain (fatty) alcohols and waxes;
     sphingoids and other long-chain bases; glycolipids, phospholipids
     and sphingolipids; and carotenes, polyprenols, sterols, terpenes
     and other isoprenoids.
Ontology = BP

Entrez Gene ID:`948`:`GO:0006631`
GOID = GO:0006631
Term = fatty acid metabolism
Definition = The chemical reactions involving fatty acids, aliphatic
     monocarboxylic acids liberated from naturally occurring fats and
     oils by hydrolysis.
Ontology = BP

Entrez Gene ID:`948`:`GO:0007155`
GOID = GO:0007155
Term = cell adhesion
Definition = The attachment of a cell, either to another cell or to the
     extracellular matrix, via cell adhesion molecules.
Ontology = BP

Entrez Gene ID:`948`:`GO:0007596`
GOID = GO:0007596
Term = blood coagulation
Synonym = blood clotting
Definition = The sequential process by which the multiple coagulation
     factors of the blood interact, ultimately resulting in the
     formation of an insoluble fibrin clot; it may be divided into
     three stages: stage 1, the formation of intrinsic and extrinsic
     prothrombin converting principle; stage 2, the formation of
     thrombin; stage 3, the formation of stable fibrin polymers.
Ontology = BP

Entrez Gene ID:`948`:`GO:0006810`
GOID = GO:0006810
Term = transport
Definition = The directed movement of substances (such as
     macromolecules, small molecules, ions) into, out of, within or
     between cells.
Ontology = BP


Entrez Gene ID:`2167`
Entrez Gene ID:`2167`:`GO:0006810`
GOID = GO:0006810
Term = transport
Definition = The directed movement of substances (such as
     macromolecules, small molecules, ions) into, out of, within or
     between cells.
Ontology = BP


Entrez Gene ID:`2332`
Entrez Gene ID:`2332`:`GO:0006397`
GOID = GO:0006397
Term = mRNA processing
Definition = Any process involved in the conversion of a primary mRNA
     transcript into one or more mature mRNA(s) prior to translation
     into polypeptide.
Ontology = BP

Entrez Gene ID:`2332`:`GO:0006406`
GOID = GO:0006406
Term = mRNA-nucleus export
Definition = The directed movement of mRNA from the nucleus to the
     cytoplasm.
Ontology = BP

Entrez Gene ID:`2332`:`GO:0006810`
GOID = GO:0006810
Term = transport
Definition = The directed movement of substances (such as
     macromolecules, small molecules, ions) into, out of, within or
     between cells.
Ontology = BP


Entrez Gene ID:`3753`
Entrez Gene ID:`3753`:`GO:0006936`
GOID = GO:0006936
Term = muscle contraction
Definition = A process leading to shortening and/or development of
     tension in muscle tissue. Muscle contraction occurs by a sliding
     filament mechanism whereby actin filaments slide inward among the
     myosin filaments.
Ontology = BP

Entrez Gene ID:`3753`:`GO:0007605`
GOID = GO:0007605
Term = perception of sound
Synonym = hearing
Definition = The series of events required for an organism to receive
     an auditory stimulus, convert it to a molecular signal, and
     recognize and characterize the signal. Sonic stimuli are detected
     in the form of vibrations and are processed to form a sound.
Ontology = BP

Entrez Gene ID:`3753`:`GO:0008016`
GOID = GO:0008016
Term = regulation of heart contraction rate
Synonym = regulation of heart rate
Definition = Any process that modulates the frequency, rate or extent
     of heart contraction.
Ontology = BP

Entrez Gene ID:`3753`:`GO:0006811`
GOID = GO:0006811
Term = ion transport
Definition = The directed movement of charged atoms or small charged
     molecules into, out of, within or between cells.
Ontology = BP

Entrez Gene ID:`3753`:`GO:0006813`
GOID = GO:0006813
Term = potassium ion transport
Synonym = potassium ion conductance
Definition = The directed movement of potassium ions (K+) into, out of,
     within or between cells.
Ontology = BP


Entrez Gene ID:`3768`
Entrez Gene ID:`3768`:`GO:0006936`
GOID = GO:0006936
Term = muscle contraction
Definition = A process leading to shortening and/or development of
     tension in muscle tissue. Muscle contraction occurs by a sliding
     filament mechanism whereby actin filaments slide inward among the
     myosin filaments.
Ontology = BP

Entrez Gene ID:`3768`:`GO:0008016`
GOID = GO:0008016
Term = regulation of heart contraction rate
Synonym = regulation of heart rate
Definition = Any process that modulates the frequency, rate or extent
     of heart contraction.
Ontology = BP

Entrez Gene ID:`3768`:`GO:0006811`
GOID = GO:0006811
Term = ion transport
Definition = The directed movement of charged atoms or small charged
     molecules into, out of, within or between cells.
Ontology = BP

Entrez Gene ID:`3768`:`GO:0006813`
GOID = GO:0006813
Term = potassium ion transport
Synonym = potassium ion conductance
Definition = The directed movement of potassium ions (K+) into, out of,
     within or between cells.
Ontology = BP


Entrez Gene ID:`4074`
Entrez Gene ID:`4074`:`GO:0015761`
GOID = GO:0015761
Term = mannose transport
Definition = The directed movement of mannose into, out of, within or
     between cells. Mannose is the aldohexose manno-hexose, the C-2
     epimer of glucose. The D-(+)-form is widely distributed in mannans
     and hemicelluloses and is of major importance in the core
     oligosaccharide of N-linked oligosaccharides of glycoproteins.
Ontology = BP

Entrez Gene ID:`4074`:`GO:0008333`
GOID = GO:0008333
Term = endosome to lysosome transport
Definition = The directed movement of substances from endosomes to
     lysosomes.
Ontology = BP

Entrez Gene ID:`4074`:`GO:0006898`
GOID = GO:0006898
Term = receptor mediated endocytosis
Definition = The uptake of external materials by cells, utilizing
     receptors to ensure specificity of transport. A specific receptor
     on the cell surface binds tightly to the extracellular
     macromolecule (the ligand) that it recognizes; the plasma-membrane
     region containing the receptor-ligand complex then undergoes
     endocytosis, forming a transport vesicle containing the
     receptor-ligand complex and excluding most other plasma-membrane
     proteins. Receptor-mediated endocytosis generally occurs via
     clathrin-coated pits and vesicles.
Ontology = BP

Entrez Gene ID:`4074`:`GO:0006810`
GOID = GO:0006810
Term = transport
Definition = The directed movement of substances (such as
     macromolecules, small molecules, ions) into, out of, within or
     between cells.
Ontology = BP


Entrez Gene ID:`5250`
Entrez Gene ID:`5250`:`GO:0006091`
GOID = GO:0006091
Term = generation of precursor metabolites and energy
Synonym = energy pathways
Definition = The formation from simpler components of precursor
     metabolites, substances from which energy is derived, and the
     processes involved in the liberation of energy from these
     substances.
Ontology = BP

Entrez Gene ID:`5250`:`GO:0006810`
GOID = GO:0006810
Term = transport
Definition = The directed movement of substances (such as
     macromolecules, small molecules, ions) into, out of, within or
     between cells.
Ontology = BP


Entrez Gene ID:`7223`
Entrez Gene ID:`7223`:`GO:0006812`
GOID = GO:0006812
Term = cation transport
Secondary = GO:0006819
Definition = The directed movement of cations, atoms or small molecules
     with a net positive charge, into, out of, within or between cells.
Ontology = BP

Entrez Gene ID:`7223`:`GO:0006816`
GOID = GO:0006816
Term = calcium ion transport
Definition = The directed movement of calcium (Ca) ions into, out of,
     within or between cells.
Ontology = BP


Entrez Gene ID:`7415`
Entrez Gene ID:`7415`:`GO:0016567`
GOID = GO:0016567
Term = protein ubiquitination
Synonym = protein ubiquitylation
Definition = The process by which one or more ubiquitin moieties are
     added to a protein.
Ontology = BP

Entrez Gene ID:`7415`:`GO:0030433`
GOID = GO:0030433
Term = ER-associated protein catabolism
Synonym = endoplasmic reticulum-associated protein catabolism
Definition = The breakdown into simpler components of unfolded or
     misfolded proteins transported from the endoplasmic reticulum and
     targeted to cytoplasmic proteasomes for degradation.
Ontology = BP

Entrez Gene ID:`7415`:`GO:0045184`
GOID = GO:0045184
Term = establishment of protein localization
Synonym = protein recruitment
Definition = The directed movement of a protein to a specific location.
Ontology = BP

Entrez Gene ID:`7415`:`GO:0030968`
GOID = GO:0030968
Term = unfolded protein response
Synonym = ER stress response
Definition = The series of molecular signals generated as a consequence
     of the presence of unfolded proteins in the endoplasmic reticulum
     (ER) or other ER-related stress; results in changes in the
     regulation of transcription and translation.
Ontology = BP

Entrez Gene ID:`7415`:`GO:0030970`
GOID = GO:0030970
Term = retrograde protein transport, ER to cytosol
Synonym = retrograde protein transport, endoplasmic reticulum to
     cytosol
Definition = The directed movement of unfolded or misfolded proteins
     from the endoplasmic reticulum to the cytosol through the
     translocon.
Ontology = BP

Entrez Gene ID:`7415`:`GO:0006810`
GOID = GO:0006810
Term = transport
Definition = The directed movement of substances (such as
     macromolecules, small molecules, ions) into, out of, within or
     between cells.
Ontology = BP


Entrez Gene ID:`7417`
Entrez Gene ID:`7417`:`GO:0006820`
GOID = GO:0006820
Term = anion transport
Secondary = GO:0006822
Definition = The directed movement of anions, atoms or small molecules
     with a net negative charge, into, out of, within or between cells.
Ontology = BP


Entrez Gene ID:`7419`
Entrez Gene ID:`7419`:`GO:0015853`
GOID = GO:0015853
Term = adenine transport
Definition = The directed movement of adenine, 6-aminopurine, into, out
     of, within or between cells.
Ontology = BP

Entrez Gene ID:`7419`:`GO:0006820`
GOID = GO:0006820
Term = anion transport
Secondary = GO:0006822
Definition = The directed movement of anions, atoms or small molecules
     with a net negative charge, into, out of, within or between cells.
Ontology = BP


Entrez Gene ID:`7779`
Entrez Gene ID:`7779`:`GO:0006829`
GOID = GO:0006829
Term = zinc ion transport
Definition = The directed movement of zinc (Zn) ions into, out of,
     within or between cells.
Ontology = BP

Entrez Gene ID:`7779`:`GO:0006810`
GOID = GO:0006810
Term = transport
Definition = The directed movement of substances (such as
     macromolecules, small molecules, ions) into, out of, within or
     between cells.
Ontology = BP

Entrez Gene ID:`7779`:`GO:0006812`
GOID = GO:0006812
Term = cation transport
Secondary = GO:0006819
Definition = The directed movement of cations, atoms or small molecules
     with a net positive charge, into, out of, within or between cells.
Ontology = BP


Entrez Gene ID:`8402`
Entrez Gene ID:`8402`:`GO:0006810`
GOID = GO:0006810
Term = transport
Definition = The directed movement of substances (such as
     macromolecules, small molecules, ions) into, out of, within or
     between cells.
Ontology = BP


Entrez Gene ID:`9375`
Entrez Gene ID:`9375`:`GO:0006810`
GOID = GO:0006810
Term = transport
Definition = The directed movement of substances (such as
     macromolecules, small molecules, ions) into, out of, within or
     between cells.
Ontology = BP


Entrez Gene ID:`10723`
Entrez Gene ID:`10723`:`GO:0006865`
GOID = GO:0006865
Term = amino acid transport
Secondary = GO:0006866
Definition = The directed movement of amino acids, organic acids
     containing one or more amino substituents, into, out of, within or
     between cells.
Ontology = BP

Entrez Gene ID:`10723`:`GO:0006821`
GOID = GO:0006821
Term = chloride transport
Definition = The directed movement of chloride into, out of, within or
     between cells.
Ontology = BP

Entrez Gene ID:`10723`:`GO:0006811`
GOID = GO:0006811
Term = ion transport
Definition = The directed movement of charged atoms or small charged
     molecules into, out of, within or between cells.
Ontology = BP

Entrez Gene ID:`10723`:`GO:0006813`
GOID = GO:0006813
Term = potassium ion transport
Synonym = potassium ion conductance
Definition = The directed movement of potassium ions (K+) into, out of,
     within or between cells.
Ontology = BP

Entrez Gene ID:`10723`:`GO:0006814`
GOID = GO:0006814
Term = sodium ion transport
Synonym = sodium:solute transport
Secondary = GO:0006834
Definition = The directed movement of sodium ions (Na+) into, out of,
     within or between cells.
Ontology = BP


Entrez Gene ID:`11136`
Entrez Gene ID:`11136`:`GO:0006520`
GOID = GO:0006520
Term = amino acid metabolism
Definition = The chemical reactions involving amino acids, organic
     acids containing one or more amino substituents.
Ontology = BP

Entrez Gene ID:`11136`:`GO:0006461`
GOID = GO:0006461
Term = protein complex assembly
Synonym = chaperone activity
Definition = The aggregation and bonding together of a set of
     components to form a protein complex.
Ontology = BP

Entrez Gene ID:`11136`:`GO:0006865`
GOID = GO:0006865
Term = amino acid transport
Secondary = GO:0006866
Definition = The directed movement of amino acids, organic acids
     containing one or more amino substituents, into, out of, within or
     between cells.
Ontology = BP

Entrez Gene ID:`11136`:`GO:0006810`
GOID = GO:0006810
Term = transport
Definition = The directed movement of substances (such as
     macromolecules, small molecules, ions) into, out of, within or
     between cells.
Ontology = BP


Entrez Gene ID:`23760`
Entrez Gene ID:`23760`:`GO:0006629`
GOID = GO:0006629
Term = lipid metabolism
Definition = The chemical reactions involving lipids, compounds soluble
     in an organic solvent but not, or sparingly, in an aqueous
     solvent. Includes fatty acids; neutral fats, other fatty-acid
     esters, and soaps; long-chain (fatty) alcohols and waxes;
     sphingoids and other long-chain bases; glycolipids, phospholipids
     and sphingolipids; and carotenes, polyprenols, sterols, terpenes
     and other isoprenoids.
Ontology = BP

Entrez Gene ID:`23760`:`GO:0006810`
GOID = GO:0006810
Term = transport
Definition = The directed movement of substances (such as
     macromolecules, small molecules, ions) into, out of, within or
     between cells.
Ontology = BP


Entrez Gene ID:`25932`
Entrez Gene ID:`25932`:`GO:0006821`
GOID = GO:0006821
Term = chloride transport
Definition = The directed movement of chloride into, out of, within or
     between cells.
Ontology = BP

Entrez Gene ID:`25932`:`GO:0006811`
GOID = GO:0006811
Term = ion transport
Definition = The directed movement of charged atoms or small charged
     molecules into, out of, within or between cells.
Ontology = BP


Entrez Gene ID:`53405`
Entrez Gene ID:`53405`:`GO:0007565`
GOID = GO:0007565
Term = pregnancy
Synonym = gestation
Definition = The physiological processes that allow an embryo or foetus
     to develop within the body of a female animal. It covers the time
     from fertilization of a female ovum by a male spermatozoon until
     birth.
Ontology = BP

Entrez Gene ID:`53405`:`GO:0006821`
GOID = GO:0006821
Term = chloride transport
Definition = The directed movement of chloride into, out of, within or
     between cells.
Ontology = BP

Entrez Gene ID:`53405`:`GO:0006811`
GOID = GO:0006811
Term = ion transport
Definition = The directed movement of charged atoms or small charged
     molecules into, out of, within or between cells.
Ontology = BP


Entrez Gene ID:`57187`
Entrez Gene ID:`57187`:`GO:0000398`
GOID = GO:0000398
Term = nuclear mRNA splicing, via spliceosome
Synonym = pre-mRNA splicing
Definition = The joining together of exons from one or more primary
     transcripts of nuclear messenger RNA (mRNA) and the excision of
     intron sequences, via a spliceosomal mechanism, so that mRNA
     consisting only of the joined exons is produced.
Ontology = BP

Entrez Gene ID:`57187`:`GO:0006406`
GOID = GO:0006406
Term = mRNA-nucleus export
Definition = The directed movement of mRNA from the nucleus to the
     cytoplasm.
Ontology = BP

Entrez Gene ID:`57187`:`GO:0006810`
GOID = GO:0006810
Term = transport
Definition = The directed movement of substances (such as
     macromolecules, small molecules, ions) into, out of, within or
     between cells.
Ontology = BP


Entrez Gene ID:`66008`
Entrez Gene ID:`66008`:`GO:0006836`
GOID = GO:0006836
Term = neurotransmitter transport
Synonym = sodium:neurotransmitter transport
Definition = The directed movement of a neurotransmitter into, out of,
     within or between cells. Neurotransmitters are any chemical
     substance that is capable of transmitting (or inhibiting the
     transmission of) a nerve impulse from a neuron to another cell.
Ontology = BP
