# Supplementary material for: GOSim – an R-package for computation of information theoretic GO similarities between terms and gene products
Source: BMC Bioinformatics. 2007 May 22;8:166. doi: 10.1186/1471-2105-8-166 (PMC1892785; doi:10.1186/1471-2105-8-166)
Supplement: Additional File 1 — Clustering results. Clustering results for the example study in the Results Section. [file 1471-2105-8-166-S1.zip › cluster12_upAffy.txt]

Entrez Gene ID: `1289`
Entrez Gene ID: `1289` : `GO:0007155`
GOID = GO:0007155
Term = cell adhesion
Definition = The attachment of a cell, either to another cell or to the
     extracellular matrix, via cell adhesion molecules.
Ontology = BP

Entrez Gene ID: `1289` : `GO:0006817`
GOID = GO:0006817
Term = phosphate transport
Definition = The directed movement of phosphate into, out of, within or
     between cells.
Ontology = BP


Entrez Gene ID: `1295`
Entrez Gene ID: `1295` : `GO:0007155`
GOID = GO:0007155
Term = cell adhesion
Definition = The attachment of a cell, either to another cell or to the
     extracellular matrix, via cell adhesion molecules.
Ontology = BP

Entrez Gene ID: `1295` : `GO:0006817`
GOID = GO:0006817
Term = phosphate transport
Definition = The directed movement of phosphate into, out of, within or
     between cells.
Ontology = BP


Entrez Gene ID: `1805`
Entrez Gene ID: `1805` : `GO:0007155`
GOID = GO:0007155
Term = cell adhesion
Definition = The attachment of a cell, either to another cell or to the
     extracellular matrix, via cell adhesion molecules.
Ontology = BP


Entrez Gene ID: `1842`
Entrez Gene ID: `1842` : `GO:0007160`
GOID = GO:0007160
Term = cell-matrix adhesion
Definition = The binding of a cell to the extracellular matrix via
     adhesion molecules.
Ontology = BP


Entrez Gene ID: `3912`
Entrez Gene ID: `3912` : `GO:0007155`
GOID = GO:0007155
Term = cell adhesion
Definition = The attachment of a cell, either to another cell or to the
     extracellular matrix, via cell adhesion molecules.
Ontology = BP


Entrez Gene ID: `23114`
Entrez Gene ID: `23114` : `GO:0007155`
GOID = GO:0007155
Term = cell adhesion
Definition = The attachment of a cell, either to another cell or to the
     extracellular matrix, via cell adhesion molecules.
Ontology = BP


Entrez Gene ID: `4958`
Entrez Gene ID: `4958` : `GO:0007155`
GOID = GO:0007155
Term = cell adhesion
Definition = The attachment of a cell, either to another cell or to the
     extracellular matrix, via cell adhesion molecules.
Ontology = BP


Entrez Gene ID: `5101`
Entrez Gene ID: `5101` : `GO:0007155`
GOID = GO:0007155
Term = cell adhesion
Definition = The attachment of a cell, either to another cell or to the
     extracellular matrix, via cell adhesion molecules.
Ontology = BP

Entrez Gene ID: `5101` : `GO:0007156`
GOID = GO:0007156
Term = homophilic cell adhesion
Definition = The attachment of an adhesion molecule in one cell to an
     identical molecule in an adjacent cell.
Ontology = BP


Entrez Gene ID: `8082`
Entrez Gene ID: `8082` : `GO:0006936`
GOID = GO:0006936
Term = muscle contraction
Definition = A process leading to shortening and/or development of
     tension in muscle tissue. Muscle contraction occurs by a sliding
     filament mechanism whereby actin filaments slide inward among the
     myosin filaments.
Ontology = BP

Entrez Gene ID: `8082` : `GO:0007155`
GOID = GO:0007155
Term = cell adhesion
Definition = The attachment of a cell, either to another cell or to the
     extracellular matrix, via cell adhesion molecules.
Ontology = BP


Entrez Gene ID: `7058`
Entrez Gene ID: `7058` : `GO:0007155`
GOID = GO:0007155
Term = cell adhesion
Definition = The attachment of a cell, either to another cell or to the
     extracellular matrix, via cell adhesion molecules.
Ontology = BP


Entrez Gene ID: `7414`
Entrez Gene ID: `7414` : `GO:0007155`
GOID = GO:0007155
Term = cell adhesion
Definition = The attachment of a cell, either to another cell or to the
     extracellular matrix, via cell adhesion molecules.
Ontology = BP
