# Supplementary material for: GOSim – an R-package for computation of information theoretic GO similarities between terms and gene products
Source: BMC Bioinformatics. 2007 May 22;8:166. doi: 10.1186/1471-2105-8-166 (PMC1892785; doi:10.1186/1471-2105-8-166)
Supplement: Additional File 1 — Clustering results. Clustering results for the example study in the Results Section. [file 1471-2105-8-166-S1.zip › cluster13_up.txt]

Entrez Gene ID: `378`
Entrez Gene ID: `378` : `GO:0007264`
GOID = GO:0007264
Term = small GTPase mediated signal transduction
Definition = Any series of molecular signals in which a small monomeric
     GTPase relays one or more of the signals.
Ontology = BP

Entrez Gene ID: `378` : `GO:0015031`
GOID = GO:0015031
Term = protein transport
Synonym = enzyme transport
Secondary = GO:0015831
Definition = The directed movement of proteins into, out of, within or
     between cells.
Ontology = BP

Entrez Gene ID: `378` : `GO:0006888`
GOID = GO:0006888
Term = ER to Golgi transport
Synonym = endoplasmic reticulum to Golgi transport
Definition = The directed movement of substances from the endoplasmic
     reticulum (ER) to the Golgi, mediated by COP II vesicles. Small
     COP II coated vesicles form from the ER and then fuse directly
     with the cis-Golgi. Larger structures are transported along
     microtubules to the cis-Golgi.
Ontology = BP


Entrez Gene ID: `5861`
Entrez Gene ID: `5861` : `GO:0007264`
GOID = GO:0007264
Term = small GTPase mediated signal transduction
Definition = Any series of molecular signals in which a small monomeric
     GTPase relays one or more of the signals.
Ontology = BP

Entrez Gene ID: `5861` : `GO:0015031`
GOID = GO:0015031
Term = protein transport
Synonym = enzyme transport
Secondary = GO:0015831
Definition = The directed movement of proteins into, out of, within or
     between cells.
Ontology = BP

Entrez Gene ID: `5861` : `GO:0006888`
GOID = GO:0006888
Term = ER to Golgi transport
Synonym = endoplasmic reticulum to Golgi transport
Definition = The directed movement of substances from the endoplasmic
     reticulum (ER) to the Golgi, mediated by COP II vesicles. Small
     COP II coated vesicles form from the ER and then fuse directly
     with the cis-Golgi. Larger structures are transported along
     microtubules to the cis-Golgi.
Ontology = BP


Entrez Gene ID: `5862`
Entrez Gene ID: `5862` : `GO:0007264`
GOID = GO:0007264
Term = small GTPase mediated signal transduction
Definition = Any series of molecular signals in which a small monomeric
     GTPase relays one or more of the signals.
Ontology = BP

Entrez Gene ID: `5862` : `GO:0006886`
GOID = GO:0006886
Term = intracellular protein transport
Definition = The directed movement of proteins in a cell, including the
     movement of proteins between specific compartments or structures
     within a cell, such as organelles of a eukaryotic cell.
Ontology = BP

Entrez Gene ID: `5862` : `GO:0006888`
GOID = GO:0006888
Term = ER to Golgi transport
Synonym = endoplasmic reticulum to Golgi transport
Definition = The directed movement of substances from the endoplasmic
     reticulum (ER) to the Golgi, mediated by COP II vesicles. Small
     COP II coated vesicles form from the ER and then fuse directly
     with the cis-Golgi. Larger structures are transported along
     microtubules to the cis-Golgi.
Ontology = BP


Entrez Gene ID: `5868`
Entrez Gene ID: `5868` : `GO:0007264`
GOID = GO:0007264
Term = small GTPase mediated signal transduction
Definition = Any series of molecular signals in which a small monomeric
     GTPase relays one or more of the signals.
Ontology = BP

Entrez Gene ID: `5868` : `GO:0006897`
GOID = GO:0006897
Term = endocytosis
Synonym = vesicle endocytosis
Secondary = GO:0016193
Secondary = GO:0016196
Definition = The uptake of external materials by cells by the
     invagination of small region of the plasma membrane to form a new
     intracellular membrane-limited vesicle.
Ontology = BP

Entrez Gene ID: `5868` : `GO:0006886`
GOID = GO:0006886
Term = intracellular protein transport
Definition = The directed movement of proteins in a cell, including the
     movement of proteins between specific compartments or structures
     within a cell, such as organelles of a eukaryotic cell.
Ontology = BP


Entrez Gene ID: `6643`
Entrez Gene ID: `6643` : `GO:0007242`
GOID = GO:0007242
Term = intracellular signaling cascade
Synonym = intracellular signalling cascade
Definition = A series of reactions within the cell that occur as a
     result of a single trigger reaction or compound.
Ontology = BP

Entrez Gene ID: `6643` : `GO:0006897`
GOID = GO:0006897
Term = endocytosis
Synonym = vesicle endocytosis
Secondary = GO:0016193
Secondary = GO:0016196
Definition = The uptake of external materials by cells by the
     invagination of small region of the plasma membrane to form a new
     intracellular membrane-limited vesicle.
Ontology = BP

Entrez Gene ID: `6643` : `GO:0006886`
GOID = GO:0006886
Term = intracellular protein transport
Definition = The directed movement of proteins in a cell, including the
     movement of proteins between specific compartments or structures
     within a cell, such as organelles of a eukaryotic cell.
Ontology = BP


Entrez Gene ID: `8724`
Entrez Gene ID: `8724` : `GO:0007242`
GOID = GO:0007242
Term = intracellular signaling cascade
Synonym = intracellular signalling cascade
Definition = A series of reactions within the cell that occur as a
     result of a single trigger reaction or compound.
Ontology = BP

Entrez Gene ID: `8724` : `GO:0015031`
GOID = GO:0015031
Term = protein transport
Synonym = enzyme transport
Secondary = GO:0015831
Definition = The directed movement of proteins into, out of, within or
     between cells.
Ontology = BP

Entrez Gene ID: `8724` : `GO:0006897`
GOID = GO:0006897
Term = endocytosis
Synonym = vesicle endocytosis
Secondary = GO:0016193
Secondary = GO:0016196
Definition = The uptake of external materials by cells by the
     invagination of small region of the plasma membrane to form a new
     intracellular membrane-limited vesicle.
Ontology = BP


Entrez Gene ID: `10890`
Entrez Gene ID: `10890` : `GO:0007264`
GOID = GO:0007264
Term = small GTPase mediated signal transduction
Definition = Any series of molecular signals in which a small monomeric
     GTPase relays one or more of the signals.
Ontology = BP

Entrez Gene ID: `10890` : `GO:0006886`
GOID = GO:0006886
Term = intracellular protein transport
Definition = The directed movement of proteins in a cell, including the
     movement of proteins between specific compartments or structures
     within a cell, such as organelles of a eukaryotic cell.
Ontology = BP


Entrez Gene ID: `23011`
Entrez Gene ID: `23011` : `GO:0007264`
GOID = GO:0007264
Term = small GTPase mediated signal transduction
Definition = Any series of molecular signals in which a small monomeric
     GTPase relays one or more of the signals.
Ontology = BP

Entrez Gene ID: `23011` : `GO:0006886`
GOID = GO:0006886
Term = intracellular protein transport
Definition = The directed movement of proteins in a cell, including the
     movement of proteins between specific compartments or structures
     within a cell, such as organelles of a eukaryotic cell.
Ontology = BP


Entrez Gene ID: `26225`
Entrez Gene ID: `26225` : `GO:0007264`
GOID = GO:0007264
Term = small GTPase mediated signal transduction
Definition = Any series of molecular signals in which a small monomeric
     GTPase relays one or more of the signals.
Ontology = BP

Entrez Gene ID: `26225` : `GO:0006886`
GOID = GO:0006886
Term = intracellular protein transport
Definition = The directed movement of proteins in a cell, including the
     movement of proteins between specific compartments or structures
     within a cell, such as organelles of a eukaryotic cell.
Ontology = BP


Entrez Gene ID: `399979`
Entrez Gene ID: `399979` : `GO:0007242`
GOID = GO:0007242
Term = intracellular signaling cascade
Synonym = intracellular signalling cascade
Definition = A series of reactions within the cell that occur as a
     result of a single trigger reaction or compound.
Ontology = BP

Entrez Gene ID: `399979` : `GO:0015031`
GOID = GO:0015031
Term = protein transport
Synonym = enzyme transport
Secondary = GO:0015831
Definition = The directed movement of proteins into, out of, within or
     between cells.
Ontology = BP
