# Supplementary material for: GOSim – an R-package for computation of information theoretic GO similarities between terms and gene products
Source: BMC Bioinformatics. 2007 May 22;8:166. doi: 10.1186/1471-2105-8-166 (PMC1892785; doi:10.1186/1471-2105-8-166)
Supplement: Additional File 1 — Clustering results. Clustering results for the example study in the Results Section. [file 1471-2105-8-166-S1.zip › cluster14_up.txt]

Entrez Gene ID: `705`
Entrez Gene ID: `705` : `GO:0007155`
GOID = GO:0007155
Term = cell adhesion
Definition = The attachment of a cell, either to another cell or to the
     extracellular matrix, via cell adhesion molecules.
Ontology = BP

Entrez Gene ID: `705` : `GO:0007565`
GOID = GO:0007565
Term = pregnancy
Synonym = gestation
Definition = The physiological processes that allow an embryo or foetus
     to develop within the body of a female animal. It covers the time
     from fertilization of a female ovum by a male spermatozoon until
     birth.
Ontology = BP


Entrez Gene ID: `1000`
Entrez Gene ID: `1000` : `GO:0007155`
GOID = GO:0007155
Term = cell adhesion
Definition = The attachment of a cell, either to another cell or to the
     extracellular matrix, via cell adhesion molecules.
Ontology = BP

Entrez Gene ID: `1000` : `GO:0007156`
GOID = GO:0007156
Term = homophilic cell adhesion
Definition = The attachment of an adhesion molecule in one cell to an
     identical molecule in an adjacent cell.
Ontology = BP


Entrez Gene ID: `1012`
Entrez Gene ID: `1012` : `GO:0007155`
GOID = GO:0007155
Term = cell adhesion
Definition = The attachment of a cell, either to another cell or to the
     extracellular matrix, via cell adhesion molecules.
Ontology = BP

Entrez Gene ID: `1012` : `GO:0007156`
GOID = GO:0007156
Term = homophilic cell adhesion
Definition = The attachment of an adhesion molecule in one cell to an
     identical molecule in an adjacent cell.
Ontology = BP


Entrez Gene ID: `1289`
Entrez Gene ID: `1289` : `GO:0007155`
GOID = GO:0007155
Term = cell adhesion
Definition = The attachment of a cell, either to another cell or to the
     extracellular matrix, via cell adhesion molecules.
Ontology = BP

Entrez Gene ID: `1289` : `GO:0006817`
GOID = GO:0006817
Term = phosphate transport
Definition = The directed movement of phosphate into, out of, within or
     between cells.
Ontology = BP


Entrez Gene ID: `1295`
Entrez Gene ID: `1295` : `GO:0007155`
GOID = GO:0007155
Term = cell adhesion
Definition = The attachment of a cell, either to another cell or to the
     extracellular matrix, via cell adhesion molecules.
Ontology = BP

Entrez Gene ID: `1295` : `GO:0006817`
GOID = GO:0006817
Term = phosphate transport
Definition = The directed movement of phosphate into, out of, within or
     between cells.
Ontology = BP


Entrez Gene ID: `1842`
Entrez Gene ID: `1842` : `GO:0007160`
GOID = GO:0007160
Term = cell-matrix adhesion
Definition = The binding of a cell to the extracellular matrix via
     adhesion molecules.
Ontology = BP


Entrez Gene ID: `3685`
Entrez Gene ID: `3685` : `GO:0007160`
GOID = GO:0007160
Term = cell-matrix adhesion
Definition = The binding of a cell to the extracellular matrix via
     adhesion molecules.
Ontology = BP

Entrez Gene ID: `3685` : `GO:0007229`
GOID = GO:0007229
Term = integrin-mediated signaling pathway
Synonym = integrin-mediated signalling pathway
Definition = Any series of molecular signals generated as a consequence
     of an integrin binding to one of its physiological ligands.
Ontology = BP


Entrez Gene ID: `3912`
Entrez Gene ID: `3912` : `GO:0007155`
GOID = GO:0007155
Term = cell adhesion
Definition = The attachment of a cell, either to another cell or to the
     extracellular matrix, via cell adhesion molecules.
Ontology = BP


Entrez Gene ID: `4753`
Entrez Gene ID: `4753` : `GO:0007155`
GOID = GO:0007155
Term = cell adhesion
Definition = The attachment of a cell, either to another cell or to the
     extracellular matrix, via cell adhesion molecules.
Ontology = BP


Entrez Gene ID: `5099`
Entrez Gene ID: `5099` : `GO:0007155`
GOID = GO:0007155
Term = cell adhesion
Definition = The attachment of a cell, either to another cell or to the
     extracellular matrix, via cell adhesion molecules.
Ontology = BP

Entrez Gene ID: `5099` : `GO:0007156`
GOID = GO:0007156
Term = homophilic cell adhesion
Definition = The attachment of an adhesion molecule in one cell to an
     identical molecule in an adjacent cell.
Ontology = BP


Entrez Gene ID: `5318`
Entrez Gene ID: `5318` : `GO:0016337`
GOID = GO:0016337
Term = cell-cell adhesion
Definition = The attachment of one cell to another cell via adhesion
     molecules.
Ontology = BP


Entrez Gene ID: `7060`
Entrez Gene ID: `7060` : `GO:0006930`
GOID = GO:0006930
Term = substrate-bound cell migration, cell extension
Definition = The formation of a cell surface protrusion, such as a
     lamellipodium or filopodium, at the leading edge of a migrating
     cell.
Ontology = BP

Entrez Gene ID: `7060` : `GO:0007155`
GOID = GO:0007155
Term = cell adhesion
Definition = The attachment of a cell, either to another cell or to the
     extracellular matrix, via cell adhesion molecules.
Ontology = BP


Entrez Gene ID: `8082`
Entrez Gene ID: `8082` : `GO:0006936`
GOID = GO:0006936
Term = muscle contraction
Definition = A process leading to shortening and/or development of
     tension in muscle tissue. Muscle contraction occurs by a sliding
     filament mechanism whereby actin filaments slide inward among the
     myosin filaments.
Ontology = BP

Entrez Gene ID: `8082` : `GO:0007155`
GOID = GO:0007155
Term = cell adhesion
Definition = The attachment of a cell, either to another cell or to the
     extracellular matrix, via cell adhesion molecules.
Ontology = BP


Entrez Gene ID: `58494`
Entrez Gene ID: `58494` : `GO:0016337`
GOID = GO:0016337
Term = cell-cell adhesion
Definition = The attachment of one cell to another cell via adhesion
     molecules.
Ontology = BP


Entrez Gene ID: `81533`
Entrez Gene ID: `81533` : `GO:0007160`
GOID = GO:0007160
Term = cell-matrix adhesion
Definition = The binding of a cell to the extracellular matrix via
     adhesion molecules.
Ontology = BP


Entrez Gene ID: `114132`
Entrez Gene ID: `114132` : `GO:0007155`
GOID = GO:0007155
Term = cell adhesion
Definition = The attachment of a cell, either to another cell or to the
     extracellular matrix, via cell adhesion molecules.
Ontology = BP
