# Supplementary material for: GOSim – an R-package for computation of information theoretic GO similarities between terms and gene products
Source: BMC Bioinformatics. 2007 May 22;8:166. doi: 10.1186/1471-2105-8-166 (PMC1892785; doi:10.1186/1471-2105-8-166)
Supplement: Additional File 1 — Clustering results. Clustering results for the example study in the Results Section. [file 1471-2105-8-166-S1.zip › cluster15_up.txt]

Entrez Gene ID: `755`
Entrez Gene ID: `755` : `GO:0000004`
GOID = GO:0000004
Term = biological process unknown
Definition = Used for the annotation of gene products whose process is
     not known or cannot be inferred.
Ontology = BP


Entrez Gene ID: `2004`
Entrez Gene ID: `2004` : `GO:0007165`
GOID = GO:0007165
Term = signal transduction
Definition = The cascade of processes by which a signal interacts with
     a receptor, causing a change in the level or activity of a second
     messenger or other downstream target, and ultimately effecting a
     change in the functioning of the cell.
Ontology = BP

Entrez Gene ID: `2004` : `GO:0006350`
GOID = GO:0006350
Term = transcription
Definition = The synthesis of either RNA on a template of DNA or DNA on
     a template of RNA.
Ontology = BP

Entrez Gene ID: `2004` : `GO:0006357`
GOID = GO:0006357
Term = regulation of transcription from RNA polymerase II promoter
Synonym = regulation of transcription from Pol II promoter
Definition = Any process that modulates the frequency, rate or extent
     of transcription from an RNA polymerase II promoter.
Ontology = BP


Entrez Gene ID: `2098`
Entrez Gene ID: `2098` : `GO:0000004`
GOID = GO:0000004
Term = biological process unknown
Definition = Used for the annotation of gene products whose process is
     not known or cannot be inferred.
Ontology = BP


Entrez Gene ID: `2909`
Entrez Gene ID: `2909` : `GO:0007264`
GOID = GO:0007264
Term = small GTPase mediated signal transduction
Definition = Any series of molecular signals in which a small monomeric
     GTPase relays one or more of the signals.
Ontology = BP

Entrez Gene ID: `2909` : `GO:0016481`
GOID = GO:0016481
Term = negative regulation of transcription
Definition = Any process that stops, prevents or reduces the rate of
     transcription.
Ontology = BP

Entrez Gene ID: `2909` : `GO:0045786`
GOID = GO:0045786
Term = negative regulation of progression through cell cycle
Synonym = negative regulation of cell cycle progression
Definition = Any process that stops, prevents or reduces the rate of
     progression through the cell cycle.
Ontology = BP

Entrez Gene ID: `2909` : `GO:0042478`
GOID = GO:0042478
Term = regulation of eye photoreceptor cell development
Synonym = regulation of eye photoreceptor development
Definition = Any process that modulates the frequency, rate or extent
     of eye photoreceptor development.
Ontology = BP

Entrez Gene ID: `2909` : `GO:0006350`
GOID = GO:0006350
Term = transcription
Definition = The synthesis of either RNA on a template of DNA or DNA on
     a template of RNA.
Ontology = BP

Entrez Gene ID: `2909` : `GO:0006355`
GOID = GO:0006355
Term = regulation of transcription, DNA-dependent
Definition = Any process that modulates the frequency, rate or extent
     of DNA-dependent transcription.
Ontology = BP


Entrez Gene ID: `4052`
Entrez Gene ID: `4052` : `GO:0000004`
GOID = GO:0000004
Term = biological process unknown
Definition = Used for the annotation of gene products whose process is
     not known or cannot be inferred.
Ontology = BP


Entrez Gene ID: `4493`
Entrez Gene ID: `4493` : `GO:0000004`
GOID = GO:0000004
Term = biological process unknown
Definition = Used for the annotation of gene products whose process is
     not known or cannot be inferred.
Ontology = BP


Entrez Gene ID: `6095`
Entrez Gene ID: `6095` : `GO:0007165`
GOID = GO:0007165
Term = signal transduction
Definition = The cascade of processes by which a signal interacts with
     a receptor, causing a change in the level or activity of a second
     messenger or other downstream target, and ultimately effecting a
     change in the functioning of the cell.
Ontology = BP

Entrez Gene ID: `6095` : `GO:0006350`
GOID = GO:0006350
Term = transcription
Definition = The synthesis of either RNA on a template of DNA or DNA on
     a template of RNA.
Ontology = BP

Entrez Gene ID: `6095` : `GO:0006355`
GOID = GO:0006355
Term = regulation of transcription, DNA-dependent
Definition = Any process that modulates the frequency, rate or extent
     of DNA-dependent transcription.
Ontology = BP


Entrez Gene ID: `6383`
Entrez Gene ID: `6383` : `GO:0000004`
GOID = GO:0000004
Term = biological process unknown
Definition = Used for the annotation of gene products whose process is
     not known or cannot be inferred.
Ontology = BP


Entrez Gene ID: `6722`
Entrez Gene ID: `6722` : `GO:0007165`
GOID = GO:0007165
Term = signal transduction
Definition = The cascade of processes by which a signal interacts with
     a receptor, causing a change in the level or activity of a second
     messenger or other downstream target, and ultimately effecting a
     change in the functioning of the cell.
Ontology = BP

Entrez Gene ID: `6722` : `GO:0006350`
GOID = GO:0006350
Term = transcription
Definition = The synthesis of either RNA on a template of DNA or DNA on
     a template of RNA.
Ontology = BP

Entrez Gene ID: `6722` : `GO:0006357`
GOID = GO:0006357
Term = regulation of transcription from RNA polymerase II promoter
Synonym = regulation of transcription from Pol II promoter
Definition = Any process that modulates the frequency, rate or extent
     of transcription from an RNA polymerase II promoter.
Ontology = BP


Entrez Gene ID: `6772`
Entrez Gene ID: `6772` : `GO:0006919`
GOID = GO:0006919
Term = caspase activation
Definition = Upregulation of the activity of a caspase, any of a group
     of cysteine proteases involved in apoptosis.
Ontology = BP

Entrez Gene ID: `6772` : `GO:0000074`
GOID = GO:0000074
Term = regulation of progression through cell cycle
Synonym = regulation of cell cycle progression
Definition = Any process that modulates the rate or extent of
     progression through the cell cycle.
Ontology = BP

Entrez Gene ID: `6772` : `GO:0007260`
GOID = GO:0007260
Term = tyrosine phosphorylation of STAT protein
Definition = The process of introducing a phosphoric group to a
     tyrosine residue of a STAT (Signal Transducer and Activator of
     Transcription) protein.
Ontology = BP

Entrez Gene ID: `6772` : `GO:0007262`
GOID = GO:0007262
Term = STAT protein nuclear translocation
Definition = The transport of dimerized STAT (Signal Transducers and
     Activators of Transcription) proteins into the nucleus following
     activation by members of the janus activated kinase (JAK) family
     of tyrosine kinases.
Ontology = BP

Entrez Gene ID: `6772` : `GO:0007242`
GOID = GO:0007242
Term = intracellular signaling cascade
Synonym = intracellular signalling cascade
Definition = A series of reactions within the cell that occur as a
     result of a single trigger reaction or compound.
Ontology = BP

Entrez Gene ID: `6772` : `GO:0007249`
GOID = GO:0007249
Term = I-kappaB kinase/NF-kappaB cascade
Definition = A series of reactions initiated by the activation of the
     transcription factor NF-kappaB. NF-kappaB is sequestered by the
     inhibitor I-kappaB, and is released when I-kappaB is
     phosphorylated by activated I-kappaB kinase.
Ontology = BP

Entrez Gene ID: `6772` : `GO:0006366`
GOID = GO:0006366
Term = transcription from RNA polymerase II promoter
Synonym = transcription from Pol II promoter
Definition = The synthesis of RNA from a DNA template by RNA polymerase
     II (Pol II), originating at a Pol II-specific promoter. Includes
     transcription of messenger RNA (mRNA) and certain small nuclear
     RNAs (snRNAs).
Ontology = BP

Entrez Gene ID: `6772` : `GO:0006350`
GOID = GO:0006350
Term = transcription
Definition = The synthesis of either RNA on a template of DNA or DNA on
     a template of RNA.
Ontology = BP

Entrez Gene ID: `6772` : `GO:0006355`
GOID = GO:0006355
Term = regulation of transcription, DNA-dependent
Definition = Any process that modulates the frequency, rate or extent
     of DNA-dependent transcription.
Ontology = BP

Entrez Gene ID: `6772` : `GO:0009615`
GOID = GO:0009615
Term = response to virus
Synonym = response to viruses
Definition = A change in state or activity of the organism (in terms of
     movement, secretion, enzyme production, gene expression, etc.) as
     a result of the perception of a virus.
Ontology = BP


Entrez Gene ID: `6907`
Entrez Gene ID: `6907` : `GO:0006512`
GOID = GO:0006512
Term = ubiquitin cycle
Definition = The cyclical process by which one or more ubiquitin
     moieties are added to (ubiquitination) and removed from
     (deubiquitination) a protein.
Ontology = BP

Entrez Gene ID: `6907` : `GO:0007165`
GOID = GO:0007165
Term = signal transduction
Definition = The cascade of processes by which a signal interacts with
     a receptor, causing a change in the level or activity of a second
     messenger or other downstream target, and ultimately effecting a
     change in the functioning of the cell.
Ontology = BP

Entrez Gene ID: `6907` : `GO:0007601`
GOID = GO:0007601
Term = visual perception
Synonym = vision
Definition = The series of events required for an organism to receive a
     visual stimulus, convert it to a molecular signal, and recognize
     and characterize the signal. Visual stimuli are detected in the
     form of photons and are processed to form an image.
Ontology = BP

Entrez Gene ID: `6907` : `GO:0007605`
GOID = GO:0007605
Term = perception of sound
Synonym = hearing
Definition = The series of events required for an organism to receive
     an auditory stimulus, convert it to a molecular signal, and
     recognize and characterize the signal. Sonic stimuli are detected
     in the form of vibrations and are processed to form a sound.
Ontology = BP

Entrez Gene ID: `6907` : `GO:0006350`
GOID = GO:0006350
Term = transcription
Definition = The synthesis of either RNA on a template of DNA or DNA on
     a template of RNA.
Ontology = BP

Entrez Gene ID: `6907` : `GO:0006355`
GOID = GO:0006355
Term = regulation of transcription, DNA-dependent
Definition = Any process that modulates the frequency, rate or extent
     of DNA-dependent transcription.
Ontology = BP


Entrez Gene ID: `6990`
Entrez Gene ID: `6990` : `GO:0000004`
GOID = GO:0000004
Term = biological process unknown
Definition = Used for the annotation of gene products whose process is
     not known or cannot be inferred.
Ontology = BP


Entrez Gene ID: `7763`
Entrez Gene ID: `7763` : `GO:0000004`
GOID = GO:0000004
Term = biological process unknown
Definition = Used for the annotation of gene products whose process is
     not known or cannot be inferred.
Ontology = BP


Entrez Gene ID: `7905`
Entrez Gene ID: `7905` : `GO:0000004`
GOID = GO:0000004
Term = biological process unknown
Definition = Used for the annotation of gene products whose process is
     not known or cannot be inferred.
Ontology = BP


Entrez Gene ID: `8019`
Entrez Gene ID: `8019` : `GO:0000004`
GOID = GO:0000004
Term = biological process unknown
Definition = Used for the annotation of gene products whose process is
     not known or cannot be inferred.
Ontology = BP


Entrez Gene ID: `8241`
Entrez Gene ID: `8241` : `GO:0000004`
GOID = GO:0000004
Term = biological process unknown
Definition = Used for the annotation of gene products whose process is
     not known or cannot be inferred.
Ontology = BP


Entrez Gene ID: `8490`
Entrez Gene ID: `8490` : `GO:0008277`
GOID = GO:0008277
Term = regulation of G-protein coupled receptor protein signaling
     pathway
Synonym = regulation of GPCR protein signalling pathway
Definition = Any process that modulates the frequency, rate or extent
     of G-protein coupled receptor protein signaling pathway activity.
Ontology = BP

Entrez Gene ID: `8490` : `GO:0009968`
GOID = GO:0009968
Term = negative regulation of signal transduction
Definition = Any process that stops, prevents or reduces the rate of
     signal transduction.
Ontology = BP


Entrez Gene ID: `8554`
Entrez Gene ID: `8554` : `GO:0006512`
GOID = GO:0006512
Term = ubiquitin cycle
Definition = The cyclical process by which one or more ubiquitin
     moieties are added to (ubiquitination) and removed from
     (deubiquitination) a protein.
Ontology = BP

Entrez Gene ID: `8554` : `GO:0007165`
GOID = GO:0007165
Term = signal transduction
Definition = The cascade of processes by which a signal interacts with
     a receptor, causing a change in the level or activity of a second
     messenger or other downstream target, and ultimately effecting a
     change in the functioning of the cell.
Ontology = BP

Entrez Gene ID: `8554` : `GO:0007259`
GOID = GO:0007259
Term = JAK-STAT cascade
Definition = The processes by which STAT proteins (Signal Transducers
     and Activators of Transcription) are activated by members of the
     JAK (janus activated kinase) family of tyrosine kinases, following
     the binding of cytokines to their cognate receptor. Once
     activated, STATs dimerize and translocate to the nucleus and
     modulate the expression of target genes.
Ontology = BP

Entrez Gene ID: `8554` : `GO:0030521`
GOID = GO:0030521
Term = androgen receptor signaling pathway
Synonym = androgen receptor signalling pathway
Definition = Any series of molecular signals generated as a consequence
     of an androgen binding to its receptor.
Ontology = BP

Entrez Gene ID: `8554` : `GO:0045893`
GOID = GO:0045893
Term = positive regulation of transcription, DNA-dependent
Definition = Any process that activates or increases the rate of
     DNA-dependent transcription.
Ontology = BP

Entrez Gene ID: `8554` : `GO:0006350`
GOID = GO:0006350
Term = transcription
Definition = The synthesis of either RNA on a template of DNA or DNA on
     a template of RNA.
Ontology = BP


Entrez Gene ID: `9318`
Entrez Gene ID: `9318` : `GO:0007165`
GOID = GO:0007165
Term = signal transduction
Definition = The cascade of processes by which a signal interacts with
     a receptor, causing a change in the level or activity of a second
     messenger or other downstream target, and ultimately effecting a
     change in the functioning of the cell.
Ontology = BP

Entrez Gene ID: `9318` : `GO:0006366`
GOID = GO:0006366
Term = transcription from RNA polymerase II promoter
Synonym = transcription from Pol II promoter
Definition = The synthesis of RNA from a DNA template by RNA polymerase
     II (Pol II), originating at a Pol II-specific promoter. Includes
     transcription of messenger RNA (mRNA) and certain small nuclear
     RNAs (snRNAs).
Ontology = BP


Entrez Gene ID: `9324`
Entrez Gene ID: `9324` : `GO:0000004`
GOID = GO:0000004
Term = biological process unknown
Definition = Used for the annotation of gene products whose process is
     not known or cannot be inferred.
Ontology = BP


Entrez Gene ID: `9604`
Entrez Gene ID: `9604` : `GO:0007165`
GOID = GO:0007165
Term = signal transduction
Definition = The cascade of processes by which a signal interacts with
     a receptor, causing a change in the level or activity of a second
     messenger or other downstream target, and ultimately effecting a
     change in the functioning of the cell.
Ontology = BP

Entrez Gene ID: `9604` : `GO:0016567`
GOID = GO:0016567
Term = protein ubiquitination
Synonym = protein ubiquitylation
Definition = The process by which one or more ubiquitin moieties are
     added to a protein.
Ontology = BP

Entrez Gene ID: `9604` : `GO:0030521`
GOID = GO:0030521
Term = androgen receptor signaling pathway
Synonym = androgen receptor signalling pathway
Definition = Any series of molecular signals generated as a consequence
     of an androgen binding to its receptor.
Ontology = BP

Entrez Gene ID: `9604` : `GO:0045893`
GOID = GO:0045893
Term = positive regulation of transcription, DNA-dependent
Definition = Any process that activates or increases the rate of
     DNA-dependent transcription.
Ontology = BP

Entrez Gene ID: `9604` : `GO:0006350`
GOID = GO:0006350
Term = transcription
Definition = The synthesis of either RNA on a template of DNA or DNA on
     a template of RNA.
Ontology = BP

Entrez Gene ID: `9604` : `GO:0006357`
GOID = GO:0006357
Term = regulation of transcription from RNA polymerase II promoter
Synonym = regulation of transcription from Pol II promoter
Definition = Any process that modulates the frequency, rate or extent
     of transcription from an RNA polymerase II promoter.
Ontology = BP


Entrez Gene ID: `10217`
Entrez Gene ID: `10217` : `GO:0000004`
GOID = GO:0000004
Term = biological process unknown
Definition = Used for the annotation of gene products whose process is
     not known or cannot be inferred.
Ontology = BP


Entrez Gene ID: `10447`
Entrez Gene ID: `10447` : `GO:0000004`
GOID = GO:0000004
Term = biological process unknown
Definition = Used for the annotation of gene products whose process is
     not known or cannot be inferred.
Ontology = BP


Entrez Gene ID: `10499`
Entrez Gene ID: `10499` : `GO:0007165`
GOID = GO:0007165
Term = signal transduction
Definition = The cascade of processes by which a signal interacts with
     a receptor, causing a change in the level or activity of a second
     messenger or other downstream target, and ultimately effecting a
     change in the functioning of the cell.
Ontology = BP

Entrez Gene ID: `10499` : `GO:0006355`
GOID = GO:0006355
Term = regulation of transcription, DNA-dependent
Definition = Any process that modulates the frequency, rate or extent
     of DNA-dependent transcription.
Ontology = BP


$<NA>
NULL

Entrez Gene ID: `10989`
Entrez Gene ID: `10989` : `GO:0000004`
GOID = GO:0000004
Term = biological process unknown
Definition = Used for the annotation of gene products whose process is
     not known or cannot be inferred.
Ontology = BP


Entrez Gene ID: `11162`
Entrez Gene ID: `11162` : `GO:0000004`
GOID = GO:0000004
Term = biological process unknown
Definition = Used for the annotation of gene products whose process is
     not known or cannot be inferred.
Ontology = BP


Entrez Gene ID: `11212`
Entrez Gene ID: `11212` : `GO:0000004`
GOID = GO:0000004
Term = biological process unknown
Definition = Used for the annotation of gene products whose process is
     not known or cannot be inferred.
Ontology = BP


$<NA>
NULL

Entrez Gene ID: `23348`
Entrez Gene ID: `23348` : `GO:0000004`
GOID = GO:0000004
Term = biological process unknown
Definition = Used for the annotation of gene products whose process is
     not known or cannot be inferred.
Ontology = BP


Entrez Gene ID: `25813`
Entrez Gene ID: `25813` : `GO:0000004`
GOID = GO:0000004
Term = biological process unknown
Definition = Used for the annotation of gene products whose process is
     not known or cannot be inferred.
Ontology = BP


Entrez Gene ID: `25814`
Entrez Gene ID: `25814` : `GO:0000004`
GOID = GO:0000004
Term = biological process unknown
Definition = Used for the annotation of gene products whose process is
     not known or cannot be inferred.
Ontology = BP


$<NA>
NULL

Entrez Gene ID: `27069`
Entrez Gene ID: `27069` : `GO:0000004`
GOID = GO:0000004
Term = biological process unknown
Definition = Used for the annotation of gene products whose process is
     not known or cannot be inferred.
Ontology = BP


Entrez Gene ID: `51667`
Entrez Gene ID: `51667` : `GO:0000004`
GOID = GO:0000004
Term = biological process unknown
Definition = Used for the annotation of gene products whose process is
     not known or cannot be inferred.
Ontology = BP


Entrez Gene ID: `56729`
Entrez Gene ID: `56729` : `GO:0000004`
GOID = GO:0000004
Term = biological process unknown
Definition = Used for the annotation of gene products whose process is
     not known or cannot be inferred.
Ontology = BP


Entrez Gene ID: `57016`
Entrez Gene ID: `57016` : `GO:0000004`
GOID = GO:0000004
Term = biological process unknown
Definition = Used for the annotation of gene products whose process is
     not known or cannot be inferred.
Ontology = BP

Entrez Gene ID: `57016` : `GO:0007586`
GOID = GO:0007586
Term = digestion
Definition = The whole of the physical, chemical, and biochemical
     processes carried out by living organisms to break down ingested
     nutrients into components that may be easily absorbed and directed
     into metabolism.
Ontology = BP

Entrez Gene ID: `57016` : `GO:0008202`
GOID = GO:0008202
Term = steroid metabolism
Definition = The chemical reactions involving steroids, compounds with
     a 1,2,cyclopentanoperhydrophenanthrene nucleus.
Ontology = BP

Entrez Gene ID: `57016` : `GO:0006081`
GOID = GO:0006081
Term = aldehyde metabolism
Definition = The chemical reactions involving aldehydes, any organic
     compound with the formula R-CH=O.
Ontology = BP
