# Supplementary material for: GOSim – an R-package for computation of information theoretic GO similarities between terms and gene products
Source: BMC Bioinformatics. 2007 May 22;8:166. doi: 10.1186/1471-2105-8-166 (PMC1892785; doi:10.1186/1471-2105-8-166)
Supplement: Additional File 1 — Clustering results. Clustering results for the example study in the Results Section. [file 1471-2105-8-166-S1.zip › cluster16_up.txt]

Entrez Gene ID: `830`
Entrez Gene ID: `830` : `GO:0006928`
GOID = GO:0006928
Term = cell motility
Synonym = cell movement
Definition = Any process involved in the controlled movement of a cell.
Ontology = BP

Entrez Gene ID: `830` : `GO:0030036`
GOID = GO:0030036
Term = actin cytoskeleton organization and biogenesis
Synonym = actin cytoskeleton organisation and biogenesis
Definition = The assembly and arrangement of cytoskeletal structures
     comprising actin filaments and their associated proteins.
Ontology = BP

Entrez Gene ID: `830` : `GO:0006461`
GOID = GO:0006461
Term = protein complex assembly
Synonym = chaperone activity
Definition = The aggregation and bonding together of a set of
     components to form a protein complex.
Ontology = BP

Entrez Gene ID: `830` : `GO:0051016`
GOID = GO:0051016
Term = barbed-end actin filament capping
Synonym = plus-end actin filament capping
Definition = The binding of a protein or protein complex to the barbed
     (or plus) end of an actin filament, thus preventing the addition
     or exchange of further actin subunits. The pointed (or minus) ends
     of fragments remain uncapped and are rapidly shortened.
Ontology = BP


Entrez Gene ID: `4128`
Entrez Gene ID: `4128` : `GO:0006584`
GOID = GO:0006584
Term = catecholamine metabolism
Definition = The chemical reactions involving any of a group of
     physiologically important biogenic amines that possess a catechol
     (3,4-dihydroxyphenyl) nucleus and are derivatives of
     3,4-dihydroxyphenylethylamine.
Ontology = BP

Entrez Gene ID: `4128` : `GO:0007610`
GOID = GO:0007610
Term = behavior
Synonym = behaviour
Definition = The specific actions or reactions of an organism in
     response to external or internal stimuli. Patterned activity of a
     whole organism in a manner dependent upon some combination of that
     organism's internal state and external conditions.
Ontology = BP

Entrez Gene ID: `4128` : `GO:0042135`
GOID = GO:0042135
Term = neurotransmitter catabolism
Definition = The breakdown into simpler components of any of a group of
     substances that are released on excitation from the axon terminal
     of a presynaptic neuron of the central or peripheral nervous
     system and travel across the synaptic cleft to either excite or
     inhibit the target cell.
Ontology = BP

Entrez Gene ID: `4128` : `GO:0006118`
GOID = GO:0006118
Term = electron transport
Synonym = electron transfer
Definition = The transport of electrons from an electron donor to an
     electron acceptor.
Ontology = BP


Entrez Gene ID: `8976`
Entrez Gene ID: `8976` : `GO:0006928`
GOID = GO:0006928
Term = cell motility
Synonym = cell movement
Definition = Any process involved in the controlled movement of a cell.
Ontology = BP

Entrez Gene ID: `8976` : `GO:0008154`
GOID = GO:0008154
Term = actin polymerization and/or depolymerization
Definition = Assembly or disassembly of actin filaments by the addition
     or removal of actin monomers from a filament.
Ontology = BP

Entrez Gene ID: `8976` : `GO:0006461`
GOID = GO:0006461
Term = protein complex assembly
Synonym = chaperone activity
Definition = The aggregation and bonding together of a set of
     components to form a protein complex.
Ontology = BP


Entrez Gene ID: `10096`
Entrez Gene ID: `10096` : `GO:0006928`
GOID = GO:0006928
Term = cell motility
Synonym = cell movement
Definition = Any process involved in the controlled movement of a cell.
Ontology = BP


Entrez Gene ID: `10152`
Entrez Gene ID: `10152` : `GO:0000004`
GOID = GO:0000004
Term = biological process unknown
Definition = Used for the annotation of gene products whose process is
     not known or cannot be inferred.
Ontology = BP

Entrez Gene ID: `10152` : `GO:0007010`
GOID = GO:0007010
Term = cytoskeleton organization and biogenesis
Synonym = cytoskeleton organisation and biogenesis
Definition = The assembly and arrangement of cytoskeletal structures.
Ontology = BP

Entrez Gene ID: `10152` : `GO:0008154`
GOID = GO:0008154
Term = actin polymerization and/or depolymerization
Definition = Assembly or disassembly of actin filaments by the addition
     or removal of actin monomers from a filament.
Ontology = BP

Entrez Gene ID: `10152` : `GO:0016477`
GOID = GO:0016477
Term = cell migration
Definition = The orderly movement of cells from one site to another,
     often during the development of a multicellular organism.
Ontology = BP
