# Supplementary material for: GOSim – an R-package for computation of information theoretic GO similarities between terms and gene products
Source: BMC Bioinformatics. 2007 May 22;8:166. doi: 10.1186/1471-2105-8-166 (PMC1892785; doi:10.1186/1471-2105-8-166)
Supplement: Additional File 1 — Clustering results. Clustering results for the example study in the Results Section. [file 1471-2105-8-166-S1.zip › cluster23_up.txt]

$`2744`
$`2744`$`GO:0006543`
GOID = GO:0006543
Term = glutamine catabolism
Definition = The breakdown into simpler components of glutamine,
     2-amino-4-carbamoylbutanoic acid.
Ontology = BP


$`5096`
$`5096`$`GO:0009062`
GOID = GO:0009062
Term = fatty acid catabolism
Definition = The breakdown into simpler components of a fatty acid, any
     of the aliphatic monocarboxylic acids that can be liberated by
     hydrolysis from naturally occurring fats and oils. Fatty acids are
     predominantly straight-chain acids of 4 to 24 carbon atoms, which
     may be saturated or unsaturated; branched fatty acids and hydroxy
     fatty acids also occur, and very long chain acids of over 30
     carbons are found in waxes.
Ontology = BP
