# Supplementary material for: GOSim – an R-package for computation of information theoretic GO similarities between terms and gene products
Source: BMC Bioinformatics. 2007 May 22;8:166. doi: 10.1186/1471-2105-8-166 (PMC1892785; doi:10.1186/1471-2105-8-166)
Supplement: Additional File 1 — Clustering results. Clustering results for the example study in the Results Section. [file 1471-2105-8-166-S1.zip › cluster28_up.txt]

$`3842`
$`3842`$`GO:0000060`
GOID = GO:0000060
Term = protein-nucleus import, translocation
Definition = The vectorial transfer of a protein from the cytoplasm
     into the nucleus, across the nuclear membrane.
Ontology = BP

$`3842`$`GO:0000059`
GOID = GO:0000059
Term = protein-nucleus import, docking
Ontology = BP

$`3842`$`GO:0015031`
GOID = GO:0015031
Term = protein transport
Synonym = enzyme transport
Secondary = GO:0015831
Definition = The directed movement of proteins into, out of, within or
     between cells.
Ontology = BP


$`7857`
$`7857`$`GO:0009306`
GOID = GO:0009306
Term = protein secretion
Synonym = protein secretion involved in cell fate commitment
Secondary = GO:0045166
Secondary = GO:0045731
Definition = The regulated release of proteins from a cell or group of
     cells.
Ontology = BP


$`8480`
$`8480`$`GO:0051227`
GOID = GO:0051227
Term = mitotic spindle assembly
Synonym = spindle formation during mitosis
Definition = The formation of the spindle during a mitotic cell cycle.
Ontology = BP

$`8480`$`GO:0006406`
GOID = GO:0006406
Term = mRNA-nucleus export
Definition = The directed movement of mRNA from the nucleus to the
     cytoplasm.
Ontology = BP


$`8615`
$`8615`$`GO:0006904`
GOID = GO:0006904
Term = vesicle docking during exocytosis
Definition = The initial attachment of a vesicle membrane to a target
     membrane, mediated by proteins protruding from the membrane of the
     vesicle and the target membrane, during exocytosis.
Ontology = BP

$`8615`$`GO:0006886`
GOID = GO:0006886
Term = intracellular protein transport
Definition = The directed movement of proteins in a cell, including the
     movement of proteins between specific compartments or structures
     within a cell, such as organelles of a eukaryotic cell.
Ontology = BP

$`8615`$`GO:0006888`
GOID = GO:0006888
Term = ER to Golgi transport
Synonym = endoplasmic reticulum to Golgi transport
Definition = The directed movement of substances from the endoplasmic
     reticulum (ER) to the Golgi, mediated by COP II vesicles. Small
     COP II coated vesicles form from the ER and then fuse directly
     with the cis-Golgi. Larger structures are transported along
     microtubules to the cis-Golgi.
Ontology = BP


$`8943`
$`8943`$`GO:0006726`
GOID = GO:0006726
Term = eye pigment biosynthesis
Definition = The formation from simpler components of eye pigments, any
     general or particular coloring matter in living organisms, found
     or utilized in the eye.
Ontology = BP

$`8943`$`GO:0006886`
GOID = GO:0006886
Term = intracellular protein transport
Definition = The directed movement of proteins in a cell, including the
     movement of proteins between specific compartments or structures
     within a cell, such as organelles of a eukaryotic cell.
Ontology = BP


$`9454`
$`9454`$`GO:0006605`
GOID = GO:0006605
Term = protein targeting
Definition = The process of targeting specific proteins to particular
     membrane-bound subcellular organelles. Usually requires an
     organelle specific protein sequence motif.
Ontology = BP

$`9454`$`GO:0007216`
GOID = GO:0007216
Term = metabotropic glutamate receptor signaling pathway
Synonym = metabotropic glutamate receptor signalling pathway
Definition = The series of molecular signals generated as a consequence
     of glutamate binding to a cell surface receptor coupled to
     effectors through GTP-binding proteins.
Ontology = BP


$`9559`
$`9559`$`GO:0042147`
GOID = GO:0042147
Term = retrograde transport, endosome to Golgi
Synonym = retrograde (endosome to Golgi) transport
Definition = The directed movement of membrane bound vesicles from
     recycling endosomes back to the trans-Golgi network where they are
     recycled for further rounds of transport.
Ontology = BP

$`9559`$`GO:0006886`
GOID = GO:0006886
Term = intracellular protein transport
Definition = The directed movement of proteins in a cell, including the
     movement of proteins between specific compartments or structures
     within a cell, such as organelles of a eukaryotic cell.
Ontology = BP


$`9871`
$`9871`$`GO:0006886`
GOID = GO:0006886
Term = intracellular protein transport
Definition = The directed movement of proteins in a cell, including the
     movement of proteins between specific compartments or structures
     within a cell, such as organelles of a eukaryotic cell.
Ontology = BP

$`9871`$`GO:0006888`
GOID = GO:0006888
Term = ER to Golgi transport
Synonym = endoplasmic reticulum to Golgi transport
Definition = The directed movement of substances from the endoplasmic
     reticulum (ER) to the Golgi, mediated by COP II vesicles. Small
     COP II coated vesicles form from the ER and then fuse directly
     with the cis-Golgi. Larger structures are transported along
     microtubules to the cis-Golgi.
Ontology = BP


$`10112`
$`10112`$`GO:0007018`
GOID = GO:0007018
Term = microtubule-based movement
Definition = Movement of organelles, other microtubules and other
     particles along microtubules, mediated by motor proteins.
Ontology = BP

$`10112`$`GO:0015031`
GOID = GO:0015031
Term = protein transport
Synonym = enzyme transport
Secondary = GO:0015831
Definition = The directed movement of proteins into, out of, within or
     between cells.
Ontology = BP

$`10112`$`GO:0016192`
GOID = GO:0016192
Term = vesicle-mediated transport
Synonym = nonselective vesicle transport
Secondary = GO:0006899
Definition = The directed movement of substances, either within a
     vesicle or in the vesicle membrane, into, out of or within a cell.
Ontology = BP


$`10762`
$`10762`$`GO:0015031`
GOID = GO:0015031
Term = protein transport
Synonym = enzyme transport
Secondary = GO:0015831
Definition = The directed movement of proteins into, out of, within or
     between cells.
Ontology = BP


$`10947`
$`10947`$`GO:0006886`
GOID = GO:0006886
Term = intracellular protein transport
Definition = The directed movement of proteins in a cell, including the
     movement of proteins between specific compartments or structures
     within a cell, such as organelles of a eukaryotic cell.
Ontology = BP


$`11252`
$`11252`$`GO:0030036`
GOID = GO:0030036
Term = actin cytoskeleton organization and biogenesis
Synonym = actin cytoskeleton organisation and biogenesis
Definition = The assembly and arrangement of cytoskeletal structures
     comprising actin filaments and their associated proteins.
Ontology = BP

$`11252`$`GO:0006897`
GOID = GO:0006897
Term = endocytosis
Synonym = vesicle endocytosis
Secondary = GO:0016193
Secondary = GO:0016196
Definition = The uptake of external materials by cells by the
     invagination of small region of the plasma membrane to form a new
     intracellular membrane-limited vesicle.
Ontology = BP

$`11252`$`GO:0006886`
GOID = GO:0006886
Term = intracellular protein transport
Definition = The directed movement of proteins in a cell, including the
     movement of proteins between specific compartments or structures
     within a cell, such as organelles of a eukaryotic cell.
Ontology = BP


$`25977`
$`25977`$`GO:0015031`
GOID = GO:0015031
Term = protein transport
Synonym = enzyme transport
Secondary = GO:0015831
Definition = The directed movement of proteins into, out of, within or
     between cells.
Ontology = BP

$`25977`$`GO:0006897`
GOID = GO:0006897
Term = endocytosis
Synonym = vesicle endocytosis
Secondary = GO:0016193
Secondary = GO:0016196
Definition = The uptake of external materials by cells by the
     invagination of small region of the plasma membrane to form a new
     intracellular membrane-limited vesicle.
Ontology = BP


$`29763`
$`29763`$`GO:0045806`
GOID = GO:0045806
Term = negative regulation of endocytosis
Definition = Any process that stops, prevents or reduces the rate of
     endocytosis.
Ontology = BP

$`29763`$`GO:0006897`
GOID = GO:0006897
Term = endocytosis
Synonym = vesicle endocytosis
Secondary = GO:0016193
Secondary = GO:0016196
Definition = The uptake of external materials by cells by the
     invagination of small region of the plasma membrane to form a new
     intracellular membrane-limited vesicle.
Ontology = BP


$`51014`
$`51014`$`GO:0006886`
GOID = GO:0006886
Term = intracellular protein transport
Definition = The directed movement of proteins in a cell, including the
     movement of proteins between specific compartments or structures
     within a cell, such as organelles of a eukaryotic cell.
Ontology = BP


$`51095`
$`51095`$`GO:0006626`
GOID = GO:0006626
Term = protein-mitochondrial targeting
Synonym = mitochondrial protein import
Definition = The process of directing proteins towards and into the
     mitochondrion, mediated by mitochondrial proteins that recognize
     signals contained within the imported protein.
Ontology = BP

$`51095`$`GO:0042780`
GOID = GO:0042780
Term = tRNA 3'-processing
Synonym = tRNA 3' processing
Definition = The process by which the 3' end of a pre-tRNA molecule is
     converted to that of a mature tRNA.
Ontology = BP


$`51226`
$`51226`$`GO:0006886`
GOID = GO:0006886
Term = intracellular protein transport
Definition = The directed movement of proteins in a cell, including the
     movement of proteins between specific compartments or structures
     within a cell, such as organelles of a eukaryotic cell.
Ontology = BP


$`51596`
$`51596`$`GO:0008104`
GOID = GO:0008104
Term = protein localization
Definition = The processes by which a protein is transported to, or
     maintained in, a specific location.
Ontology = BP


$`55737`
$`55737`$`GO:0015031`
GOID = GO:0015031
Term = protein transport
Synonym = enzyme transport
Secondary = GO:0015831
Definition = The directed movement of proteins into, out of, within or
     between cells.
Ontology = BP

$`55737`$`GO:0042147`
GOID = GO:0042147
Term = retrograde transport, endosome to Golgi
Synonym = retrograde (endosome to Golgi) transport
Definition = The directed movement of membrane bound vesicles from
     recycling endosomes back to the trans-Golgi network where they are
     recycled for further rounds of transport.
Ontology = BP


$`55770`
$`55770`$`GO:0015031`
GOID = GO:0015031
Term = protein transport
Synonym = enzyme transport
Secondary = GO:0015831
Definition = The directed movement of proteins into, out of, within or
     between cells.
Ontology = BP

$`55770`$`GO:0006887`
GOID = GO:0006887
Term = exocytosis
Synonym = secretion
Secondary = GO:0016194
Secondary = GO:0016195
Definition = The release of intracellular molecules (e.g. hormones,
     matrix proteins) contained within a membrane-bounded vesicle by
     fusion of the vesicle with the plasma membrane of a cell. This is
     the process whereby most molecules are secreted from eukaryotic
     cells.
Ontology = BP


$`81929`
$`81929`$`GO:0015031`
GOID = GO:0015031
Term = protein transport
Synonym = enzyme transport
Secondary = GO:0015831
Definition = The directed movement of proteins into, out of, within or
     between cells.
Ontology = BP


$`89781`
$`89781`$`GO:0006605`
GOID = GO:0006605
Term = protein targeting
Definition = The process of targeting specific proteins to particular
     membrane-bound subcellular organelles. Usually requires an
     organelle specific protein sequence motif.
Ontology = BP

$`89781`$`GO:0007040`
GOID = GO:0007040
Term = lysosome organization and biogenesis
Synonym = lysosome organisation and biogenesis
Definition = The assembly and arrangement of lysosomes.
Ontology = BP

$`89781`$`GO:0007599`
GOID = GO:0007599
Term = hemostasis
Definition = The stopping of bleeding (loss of body fluid) or the
     arrest of the circulation to an organ or part.
Ontology = BP

$`89781`$`GO:0048081`
GOID = GO:0048081
Term = positive regulation of cuticle pigmentation
Definition = Any process that activates or increases the rate of
     establishment of a pattern of pigment in the cuticle of an
     organism.
Ontology = BP

$`89781`$`GO:0048075`
GOID = GO:0048075
Term = positive regulation of eye pigmentation
Definition = Any process that activates or increases the rate of
     establishment of a pattern of pigment in the eye of an organism.
Ontology = BP

$`89781`$`GO:0050821`
GOID = GO:0050821
Term = protein stabilization
Synonym = protein sequestering
Definition = The processes involved in maintaining the structure and
     integrity of a protein and preventing it from degradation or
     aggregation.
Ontology = BP
