# Supplementary material for: GOSim – an R-package for computation of information theoretic GO similarities between terms and gene products
Source: BMC Bioinformatics. 2007 May 22;8:166. doi: 10.1186/1471-2105-8-166 (PMC1892785; doi:10.1186/1471-2105-8-166)
Supplement: Additional File 1 — Clustering results. Clustering results for the example study in the Results Section. [file 1471-2105-8-166-S1.zip › cluster30_up.txt]

Entrez Gene ID: `4675`
Entrez Gene ID: `4675` : `GO:0006334`
GOID = GO:0006334
Term = nucleosome assembly
Definition = The formation of nucleosomes, the beadlike structural
     units of eukaryotic chromatin composed of histones and DNA.
Ontology = BP


Entrez Gene ID: `4676`
Entrez Gene ID: `4676` : `GO:0006334`
GOID = GO:0006334
Term = nucleosome assembly
Definition = The formation of nucleosomes, the beadlike structural
     units of eukaryotic chromatin composed of histones and DNA.
Ontology = BP


Entrez Gene ID: `7456`
Entrez Gene ID: `7456` : `GO:0008154`
GOID = GO:0008154
Term = actin polymerization and/or depolymerization
Definition = Assembly or disassembly of actin filaments by the addition
     or removal of actin monomers from a filament.
Ontology = BP

Entrez Gene ID: `7456` : `GO:0006461`
GOID = GO:0006461
Term = protein complex assembly
Synonym = chaperone activity
Definition = The aggregation and bonding together of a set of
     components to form a protein complex.
Ontology = BP


Entrez Gene ID: `10528`
Entrez Gene ID: `10528` : `GO:0006364`
GOID = GO:0006364
Term = rRNA processing
Definition = Any process involved in the conversion of a primary
     ribosomal RNA (rRNA) transcript into a mature rRNA molecule.
Ontology = BP


Entrez Gene ID: `10951`
Entrez Gene ID: `10951` : `GO:0006333`
GOID = GO:0006333
Term = chromatin assembly or disassembly
Synonym = chromatin assembly/disassembly
Definition = The formation or destruction of chromatin structures.
Ontology = BP


Entrez Gene ID: `80351`
Entrez Gene ID: `80351` : `GO:0000723`
GOID = GO:0000723
Term = telomere maintenance
Definition = The maintenance of proper telomeric length and structure
     by processes that affect and monitor the activity of telomeric
     proteins and the length of telomeric DNA.
Ontology = BP

Entrez Gene ID: `80351` : `GO:0006471`
GOID = GO:0006471
Term = protein amino acid ADP-ribosylation
Definition = The transfer, from NAD, of ADP-ribose to protein amino
     acids.
Ontology = BP


Entrez Gene ID: `80854`
Entrez Gene ID: `80854` : `GO:0016568`
GOID = GO:0016568
Term = chromatin modification
Definition = The alteration of DNA or protein in chromatin, which may
     result in changing the chromatin structure.
Ontology = BP


Entrez Gene ID: `83852`
Entrez Gene ID: `83852` : `GO:0016568`
GOID = GO:0016568
Term = chromatin modification
Definition = The alteration of DNA or protein in chromatin, which may
     result in
