# Supplementary material for: GOSim – an R-package for computation of information theoretic GO similarities between terms and gene products
Source: BMC Bioinformatics. 2007 May 22;8:166. doi: 10.1186/1471-2105-8-166 (PMC1892785; doi:10.1186/1471-2105-8-166)
Supplement: Additional File 1 — Clustering results. Clustering results for the example study in the Results Section. [file 1471-2105-8-166-S1.zip › cluster31_up.txt]

Entrez Gene ID: `8036`
Entrez Gene ID: `8036` : `GO:0007265`
GOID = GO:0007265
Term = Ras protein signal transduction
Synonym = Ras mediated signal transduction
Definition = A series of molecular signals within the cell that are
     mediated by a member of the Ras family of proteins switching to a
     GTP-bound active state.
Ontology = BP

Entrez Gene ID: `8036` : `GO:0008543`
GOID = GO:0008543
Term = fibroblast growth factor receptor signaling pathway
Synonym = fibroblast growth factor receptor signalling pathway
Definition = The series of molecular signals generated as a consequence
     of a fibroblast growth factor receptor binding to one of its
     physiological ligands.
Ontology = BP


Entrez Gene ID: `9158`
Entrez Gene ID: `9158` : `GO:0008543`
GOID = GO:0008543
Term = fibroblast growth factor receptor signaling pathway
Synonym = fibroblast growth factor receptor signalling pathway
Definition = The series of molecular signals generated as a consequence
     of a fibroblast growth factor receptor binding to one of its
     physiological ligands.
Ontology = BP
