# Supplementary material for: GOSim – an R-package for computation of information theoretic GO similarities between terms and gene products
Source: BMC Bioinformatics. 2007 May 22;8:166. doi: 10.1186/1471-2105-8-166 (PMC1892785; doi:10.1186/1471-2105-8-166)
Supplement: Additional File 2 — GOSim version 1.0. The GOSim software package. [file 1471-2105-8-166-S2.gz]

Archive with 54 entries (47 files):
- GOSim
- GOSim/R
- GOSim/R/pca.R
- GOSim/R/termSimilarity.R
- GOSim/R/geneSimilarity.R
- GOSim/R/GOSim.R
- GOSim/R/general.R
- GOSim/R/norm.R
- GOSim/R/clusterEvaluation.R
- GOSim/man
- GOSim/man/setOntology.Rd
- GOSim/man/IC.Rd
- GOSim/man/evaluateClustering.Rd
- GOSim/man/internal.Rd
- GOSim/man/filterGO.Rd
- GOSim/man/getAncestors.Rd
- GOSim/man/setEvidenceLevel.Rd
- GOSim/man/getOffsprings.Rd
- GOSim/man/setEnrichmentFactors.Rd
- GOSim/man/calcICs.Rd
- GOSim/man/getMinimumSubsumer.Rd
- GOSim/man/getGeneFeaturesPrototypes.Rd
- GOSim/man/getGeneSimPrototypes.Rd
- GOSim/man/selectPrototypes.Rd
- GOSim/man/getChildren.Rd
- GOSim/man/getDisjCommAnc.Rd
- GOSim/man/getParents.Rd
- GOSim/man/getGOGraph.Rd
- GOSim/man/getTermSim.Rd
- GOSim/man/getGeneSim.Rd
- GOSim/man/getGOInfo.Rd
- GOSim/src
- GOSim/src/hungarian2.c
- GOSim/src/hungarian2.h
- GOSim/src/hungarian2.o
- GOSim/src/OAWrapper.c
- GOSim/src/OAWrapper.o
- GOSim/data
- GOSim/data/ICsMFall.rda
- GOSim/data/ICsCCIMP_IGI_IDA_IEP_IPI.rda
- GOSim/data/ICsMFIMP_IGI_IDA_IEP_IPI.rda
- GOSim/data/ICsBPIMP_IGI_IDA_IEP_IPI.rda
- GOSim/data/ICsCCall.rda
- GOSim/data/ICsBPall.rda
- GOSim/inst
- GOSim/inst/doc
- GOSim/inst/doc/GOCluster.bib
- GOSim/inst/doc/GOClusterExample.pdf
- GOSim/inst/doc/GOPCAExample.pdf
- GOSim/inst/doc/GOClustersil.pdf
- GOSim/inst/doc/references.bib
- GOSim/inst/doc/gosim-GOExample.pdf
- GOSim/inst/doc/GOSim.Rnw
- GOSim/DESCRIPTION
