# Supplementary material for: GOSim – an R-package for computation of information theoretic GO similarities between terms and gene products
Source: BMC Bioinformatics. 2007 May 22;8:166. doi: 10.1186/1471-2105-8-166 (PMC1892785; doi:10.1186/1471-2105-8-166)
Supplement: Additional File 2 — GOSim version 1.0. The GOSim software package. [file 1471-2105-8-166-S2.gz › GOSim/man/internal.Rd]

\name{internal}
\alias{internal}
\alias{calcTermSim}
\alias{getDensityFactor}
\alias{getDepthFactor}
\alias{getDisjAnc}
\alias{getDisjCommAncSim}
\alias{getEnrichedSim}
\alias{getGSim}
\alias{precomputeTermSims}
\alias{initialize}
\alias{pca}
\alias{norm}
%- Also NEED an '\alias' for EACH other topic documented here.
\title{  internal functions  }
\description{
  internal functions: do not call these functions directly. 
}
\usage{
	various
}
%- maybe also 'usage' for other objects documented here.
\arguments{
	various
}
\details{
}
\value{
 	various
}
\author{ Holger Froehlich }
\keyword{file}
