# Supplementary material for: GOSim – an R-package for computation of information theoretic GO similarities between terms and gene products
Source: BMC Bioinformatics. 2007 May 22;8:166. doi: 10.1186/1471-2105-8-166 (PMC1892785; doi:10.1186/1471-2105-8-166)
Supplement: Additional File 2 — GOSim version 1.0. The GOSim software package. [file 1471-2105-8-166-S2.gz › GOSim/man/filterGO.Rd]

\name{filterGO}
\alias{filterGO}
%- Also NEED an '\alias' for EACH other topic documented here.
\title{ Filter GO. }
\description{
  Filter out genes from a list not mapping to the actual ontology. Genes
  not mapping to the currently set ontology ("BP","MF","CC") and not
  having one of the predefined evidence codes (default is to use all
  evidence codes) are removed. 
}
\usage{
filterGO(genelist)
}
%- maybe also 'usage' for other objects documented here.
\arguments{
  \item{genelist}{ character vector of Entrez gene IDs }
}
\value{
   List with items
   \item{"genename"}{gene ID}
   \item{"annotation"}{character vector of GO terms mapping to the gene within the actual ontology}
}
\author{ Holger Froehlich }
\note{  The result depends on the currently set ontology.
}
\seealso{ \code{\link{setOntology}}, \code{\link{setEvidenceLevel}}}
\examples{
	filterGO(c("12345","4559"))
	# --> 4559 is removed
}
\keyword{ file }% at least one, from doc/KEYWORDS
