# Supplementary material for: GOSim – an R-package for computation of information theoretic GO similarities between terms and gene products
Source: BMC Bioinformatics. 2007 May 22;8:166. doi: 10.1186/1471-2105-8-166 (PMC1892785; doi:10.1186/1471-2105-8-166)
Supplement: Additional File 2 — GOSim version 1.0. The GOSim software package. [file 1471-2105-8-166-S2.gz › GOSim/man/setEnrichmentFactors.Rd]

\name{setEnrichmentFactors}
\alias{setEnrichmentFactors}
%- Also NEED an '\alias' for EACH other topic documented here.
\title{ Set the depth and densitiy enrichment factors for GO term
  similarity. }
\description{
   Sets the depth and density enrichment factors for the enriched
   FuSSiMeg GO term similarity measure by Couto et al. 
}
\usage{
setEnrichmentFactors(alpha = 0.5, beta = 0.5)
}
%- maybe also 'usage' for other objects documented here.
\arguments{
  \item{alpha}{ depth factor }
  \item{beta}{ density factor }
}
\value{
	none
}
\references{ F.Couto,M. Silva, P. Coutinho, Implementation of a
  Functional Semantic Similarity Measure between Gene-Products, DI/FCUL
  TR 03-29, Department of Informatics, University of Lisbon, 2003 } 
\author{ Holger Fr�hlich }
\note{ The enrichment factors are stored internally and are used by the
  function \code{\link{getTermSim}}, if one uses the method
  "CoutoEnriched" to calculate GO term similarities  
}
\seealso{ \code{\link{getTermSim}} }
\examples{
 setEnrichmentFactors(alpha=0.1,beta=0.5)
 getTermSim(c("GO:0006955","GO:0007584"),method="CoutoEnriched")
}
\keyword{ file }% at least one, from doc/KEYWORDS
