# Supplementary material for: GOSim – an R-package for computation of information theoretic GO similarities between terms and gene products
Source: BMC Bioinformatics. 2007 May 22;8:166. doi: 10.1186/1471-2105-8-166 (PMC1892785; doi:10.1186/1471-2105-8-166)
Supplement: Additional File 2 — GOSim version 1.0. The GOSim software package. [file 1471-2105-8-166-S2.gz › GOSim/man/calcICs.Rd]

\name{calcICs}
\alias{calcICs}
%- Also NEED an '\alias' for EACH other topic documented here.
\title{Calculate information contents of GO terms.}
\description{
   Recalculates the information content of all GO terms.
}
\usage{
calcICs(ontology)
}
%- maybe also 'usage' for other objects documented here.
\arguments{
  \item{ontology}{ The ontology ("BP","MF","CC") for which calculations should be done. }
}
\details{
   This functions should only be invoked, if one wants to calculate the
   information content for GO terms with respect to combinations of
   evidence codes other than the precomputed ones or, if a 
   new version of the "GO" library has been installed.
   By default the information contents are precomputed using all
   evidence codes and evidence codes "IMP, IGI, IDA, IEP, IPI" together.   
}
\value{
  Puts a file named "ICs<ontology><evidence level>.rda" in the current
  directoy. This file has then to be moved into the data directory of
  gosim. 
}
\seealso{\code{\link{setEvidenceLevel}}}
\examples{		
\dontrun{calcICs("CC")} # --> this may take some time ...
}
\keyword{ file }% at least one, from doc/KEYWORDS
