# Supplementary material for: GOSim – an R-package for computation of information theoretic GO similarities between terms and gene products
Source: BMC Bioinformatics. 2007 May 22;8:166. doi: 10.1186/1471-2105-8-166 (PMC1892785; doi:10.1186/1471-2105-8-166)
Supplement: Additional File 2 — GOSim version 1.0. The GOSim software package. [file 1471-2105-8-166-S2.gz › GOSim/man/getGOGraph.Rd]

\name{getGOGraph}
\alias{getGOGraph}
%- Also NEED an '\alias' for EACH other topic documented here.
\title{Get graphNEL object with leaves specified in the arguments.}
\description{
Returns a graphNEL object representing the GO graph with leaves specified in the argument. 
}
\usage{
getGOGraph(term)
}
%- maybe also 'usage' for other objects documented here.
\arguments{
  \item{term}{ character vector of GO terms }
}
\details{
   The result is computed within the currently set ontology ("BP","MF","CC").  
}
\value{
  graphNEL object
}
\author{ Holger Froehlich }
\note{ directly calls the function \code{GOGraph} in the "GOstats" library 
}
\examples{
 G=getGOGraph(c("GO:0006955","GO:0007584"))
 library(Rgraphviz)
 plot(G)
}
\keyword{ file }% at least one, from doc/KEYWORDS
