# Supplementary material for: GOSim – an R-package for computation of information theoretic GO similarities between terms and gene products
Source: BMC Bioinformatics. 2007 May 22;8:166. doi: 10.1186/1471-2105-8-166 (PMC1892785; doi:10.1186/1471-2105-8-166)
Supplement: Additional File 2 — GOSim version 1.0. The GOSim software package. [file 1471-2105-8-166-S2.gz › GOSim/src/hungarian2.c]

/********************************************************************
 ********************************************************************
 **
 ** libhungarian by Cyrill Stachniss, 2004
 **
 **
 ** Solving the Minimum Assignment Problem using the 
 ** Hungarian Method.
 **
 ** ** This file may be Freely copied and distributed! **
 **
 ** Parts of the used code was originally provided by the 
 ** "Stanford GraphGase", but I made changes to this code.
 ** As asked by  the copyright node of the "Stanford GraphGase", 
 ** I hereby proclaim that this file are *NOT* part of the
 ** "Stanford GraphGase" distrubition!
 **
 ** This file is distributed in the hope that it will be useful,
 ** but WITHOUT ANY WARRANTY; without even the implied 
 ** warranty of MERCHANTABILITY or FITNESS FOR A PARTICULAR
 ** PURPOSE.  
 ** 
 ** modified in order to handle real valued problems by Holger Froehlich, 2004 
 **
 ********************************************************************
 ********************************************************************/


#include <stdio.h>
#include <stdlib.h>
#include <R.h>
#include "hungarian2.h"

#define INF (1e10)
#define verbose (0)

#define hungarian_test_alloc(X) do {if ((void *)(X) == NULL) fprintf(stderr, "Out of memory in %s, (%s, line %d).\n", __FUNCTION__, __FILE__, __LINE__); } while (0)


void hungarian_print_matrixInt(int** C, int rows, int cols) {
  int i,j;
  fprintf(stderr , "\n");
  for(i=0; i<rows; i++) {
    fprintf(stderr, " [");
    for(j=0; j<cols; j++) {
      fprintf(stderr, "%5d ",C[i][j]);
    }
    fprintf(stderr, "]\n");
  }
  fprintf(stderr, "\n");
}

void hungarian_print_matrixDouble(double** C, int rows, int cols) {
  int i,j;
  fprintf(stderr , "\n");
  for(i=0; i<rows; i++) {
    fprintf(stderr, " [");
    for(j=0; j<cols; j++) {
      fprintf(stderr, "%5g ",C[i][j]);
    }
    fprintf(stderr, "]\n");
  }
  fprintf(stderr, "\n");
}

void hungarian_print_assignment(hungarian_problem_t* p) {
  hungarian_print_matrixInt(p->assignment, p->num_rows, p->num_cols) ;
}

void hungarian_print_costmatrix(hungarian_problem_t* p) {
  hungarian_print_matrixDouble(p->cost, p->num_rows, p->num_cols) ;
}

void hungarian_print_status(hungarian_problem_t* p) {
  
  fprintf(stderr,"cost:\n");
  hungarian_print_costmatrix(p);

  fprintf(stderr,"assignment:\n");
  hungarian_print_assignment(p);
  
}

int hungarian_imax(int a, int b) {
  return (a<b)?b:a;
}

int hungarian_init(hungarian_problem_t* p, double** cost_matrix, int rows, int cols, int mode) {

  int i,j, org_cols, org_rows;
  double max_cost;
  max_cost = 0;
  
  org_cols = cols;
  org_rows = rows;

  // is the number of cols  not equal to number of rows ? 
  // if yes, expand with 0-cols / 0-cols
  rows = hungarian_imax(cols, rows);
  cols = rows;
  
  p->num_rows = rows;
  p->num_cols = cols;

  p->cost = (double**)Calloc(rows,double*);
//   hungarian_test_alloc(p->cost);
  p->assignment = (int**)MCalloc(rows,sizeof(int*),int*);
//   hungarian_test_alloc(p->assignment);

  for(i=0; i<p->num_rows; i++) {
    p->cost[i] = (double*)MCalloc(cols,double);
//     hungarian_test_alloc(p->cost[i]);
    p->assignment[i] = (int*)MCalloc(cols,int);
//     hungarian_test_alloc(p->assignment[i]);
    for(j=0; j<p->num_cols; j++) {
      p->cost[i][j] =  (i < org_rows && j < org_cols) ? cost_matrix[i][j] : 0;
      p->assignment[i][j] = 0;

      if (max_cost < p->cost[i][j])
	max_cost = p->cost[i][j];
    }
  }


  if (mode == HUNGARIAN_MODE_MAXIMIZE_UTIL) {
    for(i=0; i<p->num_rows; i++) {
      for(j=0; j<p->num_cols; j++) {
	p->cost[i][j] =  max_cost - p->cost[i][j];
      }
    }
  }
  else if (mode == HUNGARIAN_MODE_MINIMIZE_COST) {
    // nothing to do
  }
  else 
    fprintf(stderr,"%s: unknown mode. Mode was set to HUNGARIAN_MODE_MINIMIZE_COST !\n", __FUNCTION__);
  
  return rows;
}


void hungarian_free(hungarian_problem_t* p) {
  int i;
  for(i=0; i<p->num_rows; i++) {
    Free(p->cost[i]);
    Free(p->assignment[i]);
  }
  Free(p->cost);
  Free(p->assignment);
  p->cost = NULL;
  p->assignment = NULL;
}


double hungarian_solve(hungarian_problem_t* p)
{
  int i, j, m, n, k, l, t, q, unmatched;
  double s, cost;
  int* col_mate;
  int* row_mate;
  int* parent_row;
  int* unchosen_row;
  double* row_dec;
  double* col_inc;
  double* slack;
  int* slack_row;

  cost=0;
  m =p->num_rows;
  n =p->num_cols;

  col_mate = (int*)MCalloc(p->num_rows,int);
//   hungarian_test_alloc(col_mate);
  unchosen_row = (int*)MCalloc(p->num_rows,int);
//   hungarian_test_alloc(unchosen_row);
  row_dec  = (double*)MCalloc(p->num_rows,double);
//   hungarian_test_alloc(row_dec);
  slack_row  = (int*)MCalloc(p->num_rows,int);
//   hungarian_test_alloc(slack_row);

  row_mate = (int*)MCalloc(p->num_cols,int);
//   hungarian_test_alloc(row_mate);
  parent_row = (int*)MCalloc(p->num_cols,int);
//   hungarian_test_alloc(parent_row);
  col_inc = (double*)MCalloc(p->num_cols,int);
//   hungarian_test_alloc(col_inc);
  slack = (double*)MCalloc(p->num_cols,int);
//   hungarian_test_alloc(slack);

  for (i=0;i<p->num_rows;i++) {
    col_mate[i]=0;
    unchosen_row[i]=0;
    row_dec[i]=0;
    slack_row[i]=0;
  }
  for (j=0;j<p->num_cols;j++) {
    row_mate[j]=0;
    parent_row[j] = 0;
    col_inc[j]=0;
    slack[j]=0;
  }

  for (i=0;i<p->num_rows;++i)
    for (j=0;j<p->num_cols;++j)
      p->assignment[i][j]=HUNGARIAN_NOT_ASSIGNED;

  // Begin subtract column minima in order to start with lots of zeroes 12
  if (verbose)
    fprintf(stderr, "Using heuristic\n");
  for (l=0;l<n;l++)
    {
      s=p->cost[0][l];
      for (k=1;k<m;k++) 
	if (p->cost[k][l]<s)
	  s=p->cost[k][l];
      cost+=s;
      if (s!=0)
	for (k=0;k<m;k++)
	  p->cost[k][l]-=s;
    }
  // End subtract column minima in order to start with lots of zeroes 12

  // Begin initial state 16
  t=0;
  for (l=0;l<n;l++)
    {
      row_mate[l]= -1;
      parent_row[l]= -1;
      col_inc[l]=0;
      slack[l]=INF;
    }
  for (k=0;k<m;k++)
    {
      s=p->cost[k][0];
      for (l=1;l<n;l++)
	if (p->cost[k][l]<s)
	  s=p->cost[k][l];
      row_dec[k]=s;
      for (l=0;l<n;l++)
	if (s==p->cost[k][l] && row_mate[l]<0)
	  {
	    col_mate[k]=l;
	    row_mate[l]=k;
	    if (verbose)
	      fprintf(stderr, "matching col %d==row %d\n",l,k);
	    goto row_done;
	  }
      col_mate[k]= -1;
      if (verbose)
	fprintf(stderr, "node %d: unmatched row %d\n",t,k);
      unchosen_row[t++]=k;
    row_done:
      ;
    }
  // End initial state 16
 
  // Begin Hungarian algorithm 18
  if (t==0)
    goto done;
  unmatched=t;
  while (1)
    {
      if (verbose)
	fprintf(stderr, "Matched %d rows.\n",m-t);
      q=0;
      while (1)
	{
	  while (q<t)
	    {
	      // Begin explore node q of the forest 19
	      {
		k=unchosen_row[q];
		s=row_dec[k];
		for (l=0;l<n;l++)
		  if (slack[l])
		    {
		      double del;
		      del=p->cost[k][l]-s+col_inc[l];
		      if (del<slack[l])
			{
			  if (del==0)
			    {
			      if (row_mate[l]<0)
				goto breakthru;
			      slack[l]=0;
			      parent_row[l]=k;
			      if (verbose)
				fprintf(stderr, "node %d: row %d==col %d--row %d\n",
				       t,row_mate[l],l,k);
			      unchosen_row[t++]=row_mate[l];
			    }
			  else
			    {
			      slack[l]=del;
			      slack_row[l]=k;
			    }
			}
		    }
	      }
	      // End explore node q of the forest 19
	      q++;
	    }
 
	  // Begin introduce a new zero into the matrix 21
	  s=INF;
	  for (l=0;l<n;l++)
	    if (slack[l] && slack[l]<s)
	      s=slack[l];
	  for (q=0;q<t;q++)
	    row_dec[unchosen_row[q]]+=s;
	  for (l=0;l<n;l++)
	    if (slack[l])
	      {
		slack[l]-=s;
		if (slack[l]==0)
		  {
		    // Begin look at a new zero 22
		    k=slack_row[l];
		    if (verbose)
		      fprintf(stderr, 
			     "Decreasing uncovered elements by %g produces zero at [%d,%d]\n",
			     s,k,l);
		    if (row_mate[l]<0)
		      {
			for (j=l+1;j<n;j++)
			  if (slack[j]==0)
			    col_inc[j]+=s;
			goto breakthru;
		      }
		    else
		      {
			parent_row[l]=k;
			if (verbose)
			  fprintf(stderr, "node %d: row %d==col %d--row %d\n",t,row_mate[l],l,k);
			unchosen_row[t++]=row_mate[l];
		      }
		    // End look at a new zero 22
		  }
	      }
	    else
	      col_inc[l]+=s;
	  // End introduce a new zero into the matrix 21
	}
    breakthru:
      // Begin update the matching 20
      if (verbose)
	fprintf(stderr, "Breakthrough at node %d of %d!\n",q,t);
      while (1)
	{
	  j=col_mate[k];
	  col_mate[k]=l;
	  row_mate[l]=k;
	  if (verbose)
	    fprintf(stderr, "rematching col %d==row %d\n",l,k);
	  if (j<0)
	    break;
	  k=parent_row[j];
	  l=j;
	}
      // End update the matching 20
      if (--unmatched==0)
	goto done;
      // Begin get ready for another stage 17
      t=0;
      for (l=0;l<n;l++)
	{
	  parent_row[l]= -1;
	  slack[l]=INF;
	}
      for (k=0;k<m;k++)
	if (col_mate[k]<0)
	  {
	    if (verbose)
	      fprintf(stderr, "node %d: unmatched row %d\n",t,k);
	    unchosen_row[t++]=k;
	  }
      // End get ready for another stage 17
    }
 done:

  // Begin doublecheck the solution 23
//   for (k=0;k<m;k++)
//     for (l=0;l<n;l++)
//       if (p->cost[k][l]<row_dec[k]-col_inc[l])
// 	exit(0);
//   for (k=0;k<m;k++)
//     {
//       l=col_mate[k];
//       if (l<0 || p->cost[k][l]!=row_dec[k]-col_inc[l])
// 	exit(0);
//     }
//   k=0;
//   for (l=0;l<n;l++)
//     if (col_inc[l])
//       k++;
//   if (k>m)
//     exit(0);
  // End doublecheck the solution 23
  // End Hungarian algorithm 18

  for (i=0;i<m;++i)
    {
      p->assignment[i][col_mate[i]]=HUNGARIAN_ASSIGNED;
      /*TRACE("%d - %d\n", i, col_mate[i]);*/
    }
  for (k=0;k<m;++k)
    {
      for (l=0;l<n;++l)
	{
	  /*TRACE("%d ",p->cost[k][l]-row_dec[k]+col_inc[l]);*/
	  p->cost[k][l]=p->cost[k][l]-row_dec[k]+col_inc[l];
	}
      /*TRACE("\n");*/
    }
  for (i=0;i<m;i++)
    cost+=row_dec[i];
  for (i=0;i<n;i++)
    cost-=col_inc[i];
  if (verbose)
    fprintf(stderr, "Cost is %g\n",cost);
  Free(col_mate);
  Free(row_mate); 
  Free(parent_row);
  Free(unchosen_row);
  Free(row_dec);
  Free(col_inc);
  Free(slack);
  Free(slack_row);  
  return cost;
}
