# Supplementary material for: GOSim – an R-package for computation of information theoretic GO similarities between terms and gene products
Source: BMC Bioinformatics. 2007 May 22;8:166. doi: 10.1186/1471-2105-8-166 (PMC1892785; doi:10.1186/1471-2105-8-166)
Supplement: Additional File 2 — GOSim version 1.0. The GOSim software package. [file 1471-2105-8-166-S2.gz › GOSim/src/OAWrapper.c]

#include <stdlib.h>
#include "hungarian2.h"
#include <R.h>
#include <Rinternals.h>
#include <R_ext/Rdynload.h>
        

// extern "C"{
	void OAWrapper(double* Rpre, int* m, int* n, int *mod, double *res);
	
// }


void R_init_GOSim(DllInfo *info){
	/* Register routines, allocate resources. */
	R_CMethodDef cMethods[] = {{"OAWrapper", &OAWrapper, -1,NULL},
// 5, {REALSXP, INTSXP, INTSXP, INTSXP, REALSXP}}, 
				  {NULL, NULL, 0}};
	R_registerRoutines(info, cMethods, NULL, NULL, NULL);
}
          
void R_unload_GOSim(DllInfo *info){
      	/* Release resources. */
}

void OAWrapper(double* Rpre, int* m, int* n, int* mod, double* res){
	hungarian_problem_t prob;	
	//printf("Usage: cost=OAWrapper(R, maximize_mode)");		
	int i, j;
	double** R = (double**)R_alloc(*m,sizeof(double*));
	double maxweight = -999999;
// 	printf("R = [");
	for(i = 0; i < *m; i++){
		R[i] = (double*)R_alloc(*n,sizeof(double));
		for(j = 0; j < *n; j++){
			R[i][j] = (Rpre[j* *m + i]);
// 			printf("%f\t",R[i][j]);
			if(R[i][j] > maxweight)
				maxweight = R[i][j];
		}	
// 		printf("]\n");
	}			
	int mode = (*mod == 1)? HUNGARIAN_MODE_MAXIMIZE_UTIL: HUNGARIAN_MODE_MINIMIZE_COST;	
	int dim = hungarian_init(&prob,R,*m,*n, mode);		
  	double cost=hungarian_solve(&prob); 
  	if(mode == HUNGARIAN_MODE_MAXIMIZE_UTIL)	
		cost = dim * maxweight - cost;
//      	hungarian_print_assignment(&prob);				
  	hungarian_free(&prob);	
	res[0] = cost;
// 	printf("result = %f\n",res[0]);	
}
