# Supplementary material for: GOSim – an R-package for computation of information theoretic GO similarities between terms and gene products
Source: BMC Bioinformatics. 2007 May 22;8:166. doi: 10.1186/1471-2105-8-166 (PMC1892785; doi:10.1186/1471-2105-8-166)
Supplement: Additional File 2 — GOSim version 1.0. The GOSim software package. [file 1471-2105-8-166-S2.gz › GOSim/inst/doc/GOCluster.bib]

This file was created with JabRef 2.1 beta.
Encoding: ANSI_X3.4-1968

@ARTICLE{adryan04,
  author = {B. Adryan and R. Schuh},
  title = {{G}ene {O}ntology-based clustering of gene expression data},
  journal = {To appear in {B}ioinformatics},
  year = {2004}
}

@ARTICLE{beissbarth04,
  author = {T. Beissbarth and T. Speed},
  title = {{GO}stat: finding statistically overexpressed {G}ene {O}ntologies
	within groups of genes},
  journal = {Bioinformatics},
  year = {2004},
  volume = {20},
  pages = {1464-1465},
  number = {9},
  doi = {10.1093/bioinformatics/bth088}
}

@ARTICLE{beyer95,
  author = {Beyer, H.G.},
  title = {Toward a Theory of Evolution Strategies: On the Benefits of Sex -
	the $\mu/\mu,\lambda$ Theory},
  journal = {Evolutionary Computation},
  year = {1995},
  volume = {1},
  pages = {81-111},
  groupsearch = {0},
  keywords = {evolutionary algorithms}
}

@INCOLLECTION{budanitsky04,
  author = {A. Budanitsky and G. Hirst},
  title = {Semantic distance in {W}ord{N}et: {A}n experimental, application-oriented
	evaluation of five measures.},
  booktitle = {Workshop on {W}ord{N}et and other Lexical Resources, Second meeting
	of the {N}ord {A}merican Chapter of the Association for Computational
	Linguistics},
  year = {2001},
  address = {Pittsburgh}
}

@ARTICLE{cho01,
  author = {R. Cho and M. Huang and M. Campbell and H. Dong and L. Steinmetz
	and L. Sapinoso and G. Hampton and S. Elledge and R. Davis and D.
	Lockhart},
  title = {Transcriptional regulation and function during the human cell cycle},
  journal = {Nature Genetics},
  year = {2001},
  volume = {27},
  pages = {48-54},
  number = {1},
  groupsearch = {0},
  keywords = {biological datasets}
}

@ARTICLE{cho98,
  author = {Cho, R.J. and Campbell M.J. and Winzeler, E.A. and Steinmetz, L.
	and Conway, A. and Wodicka, L. and Wolfsberg, T.G. and Gabrielian,
	A.E. and Landsman, D. and Lockhart, D.J. and Davis, R.W.},
  title = {A Genome wide transcriptional analysis of the mititic cell cycle},
  journal = {Molecular Cell},
  year = {1998},
  volume = {2},
  pages = {65-73},
  groupsearch = {0},
  keywords = {original papers on biological datasets}
}

@ARTICLE{chu98,
  author = {Chu, S. and DeRisi J. and Eisen, M. and Mullholland, J. and Botstein,
	D. and Brown, P.O. and Herskowitz, I.},
  title = {The transcriptional program of sporulation in budding yeast},
  journal = {Science},
  year = {1998},
  volume = {282},
  pages = {699-705},
  groupsearch = {0},
  keywords = {original papers on biological datasets}
}

@ARTICLE{coller00,
  author = {Coller, H.A. and Grandori, C. and Tamayo, P. and Colbert, T. and
	Lande, E.S. and Eisenman, R.N. and Golub T.R.},
  title = {Expression analysis with oligonucleotide microarrays reveals that
	MYC regulates genes involved in growth, cell cycle, signaling, and
	adhesion},
  journal = {PNAS},
  year = {2000},
  volume = {97},
  pages = {3260-3265},
  groupsearch = {0},
  keywords = {supervised methods}
}

@BOOK{cormen01,
  title = {Introduction to Algorithms},
  publisher = {The MIT Press},
  year = {2001},
  author = {Cormen, T.H. and Leiserson, C.E. and Rivest, R.L. and Stein, C.},
  address = {Cambridge, Massachusetts},
  edition = {2nd},
  groupsearch = {0},
  keywords = {algorithmic books}
}

@INPROCEEDINGS{cotta03,
  author = {Cotta,C},
  title = {A study of Allelic Recombination},
  booktitle = {Proceedings of the 2003 Congress on Evolutionary Computation (CEC
	2003) },
  year = {2003},
  volume = {2},
  pages = {1406-1413},
  publisher = {{IEEE} Press},
  groupsearch = {0}
}

@ARTICLE{davies79,
  author = {Davies, J.L. and Bouldin, D.W.},
  title = {A cluster separation measure},
  journal = {IEEE Transactions on Pattern Analysis and Machine Intelligence},
  year = {1979},
  volume = {1},
  pages = {224-227},
  groupsearch = {0},
  keywords = {mathematical clustering}
}

@BOOK{dawkins76,
  title = {The selfish Gene},
  publisher = {Oxford University Press},
  year = {1976},
  author = {Dawkins, R.},
  groupsearch = {0},
  keywords = {evolutionary algorithms}
}

@ARTICLE{doniger03,
  author = {S.W. Doniger and N.Salomonis and K.D. Dahlqusi and K. Vranizan and
	S.C. Lawlor and B.R. Conklin},
  title = {{MAPPF}inder: using {G}ene {O}ntology and {G}en{MAPP} to create a
	global gene-expression profile from microarray data},
  journal = {Genome Biology},
  year = {2003},
  volume = {4},
  pages = {R7},
  number = {1}
}

@ARTICLE{dunn74,
  author = {Dunn, J.C.},
  title = {Well separated clusters and optimal fuzzy partitions},
  journal = {Journal of Cybernetics},
  year = {1974},
  volume = {4},
  pages = {95-104}
}

@INPROCEEDINGS{eisen98,
  author = {M. Eisen and P. Spellman and D. Botstein and P. Brown},
  title = {Cluster Analysis and Display of Genome-wide Expression Patterns.},
  booktitle = {Proceedings of the National Academy of Sciences, USA},
  year = {1998},
  volume = {95},
  pages = {14863-14867},
  groupsearch = {0},
  keywords = {mathematical clustering}
}

@BOOK{fellbaum98,
  title = {{WordNet. An electronic lexical database}},
  publisher = {MIT Press},
  year = {1998},
  author = {Fellbaum, C.},
  address = {Massachusetts, Cambidge},
  groupsearch = {0},
  keywords = {semantic distances}
}

@ARTICLE{gatViks03,
  author = {I. Gat-Viks and R. Sharan and R. Shamir},
  title = {Scoring clustering solutions by their biological relevance},
  journal = {Bioinformatics},
  year = {2003},
  volume = {19},
  pages = {2381-2389},
  number = {18},
  doi = {DOI: 10.1093/bioinformatics/btg330}
}

@MISC{genelynx,
  author = {{Gene {L}ynx}},
  howpublished = {http://www.genelynx.org},
  year = {2004},
  groupsearch = {0},
  keywords = {software}
}

@ARTICLE{goeman04,
  author = {Goeman, J.J. and van de Geer, S.A. and de Kort, F. and van Houwelingen,
	H.C.},
  title = {A global test for groups of genes: testing association with a clinical
	outcome.},
  journal = {Bioinformatics},
  year = {2004},
  volume = {20},
  pages = {93-99},
  number = {1},
  doi = {10.1093/bioinformatics/btg382}
}

@ARTICLE{golub99,
  author = {Golub, T.R. and Slonim, D.K. and Tamayo, P. and Huard, C. and Gaasenbeek,
	M. and Mesirov, J.P. and Coller, H. and Loh, M.L. and Downing, J.R.
	and Caliguri, M.A. and Bloomfield, C.D. and Lander, E.S.},
  title = {Molecular Classification of Cancer: Class Discovery by Gene Expression
	Monitoring},
  journal = {Science},
  year = {1999},
  volume = {286},
  pages = {531-537},
  groupsearch = {0},
  keywords = {supervised methods}
}

@ARTICLE{gowda78,
  author = {Gowda, K.C. and Krishna, G.},
  title = {Agglomertative clustering using the concept of mutual nearest neighborhood},
  journal = {Pattern Recognition},
  year = {1978},
  volume = {10},
  pages = {105-112},
  groupsearch = {0},
  keywords = {mathematical clustering}
}

@ARTICLE{hanisch02,
  author = {D. Hanisch and A. Zien and R. Zimmer and T. Lengauer},
  title = {Co-clustering of biological networks and gene expression data},
  journal = {Bioinformatics},
  year = {2002},
  volume = {18 (Supplement)},
  pages = {S145-S154},
  groupsearch = {0},
  keywords = {co-clustering methods}
}

@INPROCEEDINGS{harel01,
  author = {Harel, D. and Koren, Y.},
  title = {Clustering Spatial Data Using Random Walks},
  booktitle = {Proceedings of the seventh ACM SIGKDD international conference on
	Knowledge discovery and data mining},
  year = {2001},
  pages = {281-286},
  publisher = {ACM Press, New York, NY, USA},
  groupsearch = {0},
  keywords = {mathematical clustering}
}

@INPROCEEDINGS{hartemink01,
  author = {Hartemink, A.J. and Gifford, D.K. and Jaakkola, T.S. and Young, R.A.},
  title = {Using graphical models and genomic expression data to statistically
	validate models of genetic regulatory networks},
  booktitle = {Proceedings of the 2001 Pacific Symposium on Biocomputing (PSB 2001)},
  year = {2001},
  pages = {422-33.},
  groupsearch = {0},
  keywords = {gene network inference}
}

@ARTICLE{vanHelden00,
  author = {van Helden, J. and Gilbert, D. and Wernisch, L. and Schroeder, K.
	and Wodak, S.},
  title = {Applications of regulatory sequence analysis and metabolic network
	analysis to the interpretation of gene expression data},
  journal = {LNCS},
  year = {2000},
  volume = {2066},
  pages = {155-172},
  groupsearch = {0},
  keywords = {pathway scoring methods}
}

@MISC{fibroblastData,
  author = {{Human Fibroblast Serum Response Dataset}},
  howpublished = {\\http://genome-www.stanford.edu/serum/data.html},
  year = {1999},
  groupsearch = {0},
  keywords = {biological datasets}
}

@ARTICLE{hvidsten03,
  author = {T. Hvidsten and A. Laegreid and J. Komorowski},
  title = {Learning rule-based models of biological process from gene expression
	time profiles using {G}ene {O}ntology},
  journal = {Bioinformatics},
  year = {2003},
  volume = {19},
  pages = {1116-1123},
  number = {9},
  keywords = {gene ontology supervised methods}
}

@ARTICLE{iyer99,
  author = {V. Iyer and M. Eisen and D. Ross and G. Schuler and T. Moore and
	J. Lee and J. Trent and L. Staudt and J. Hudson Jr, and M. Boguski
	and D. Lashkari and D. Shalon and D. Botstein and P. Brown},
  title = {The Transcriptional Program in Response of Human Fibroblasts to Serum},
  journal = {Science},
  year = {1999},
  volume = {283},
  pages = {83-87},
  groupsearch = {0},
  keywords = {original papers on biological datasets}
}

@BOOK{jain88,
  title = {Algorithms for Clustering Data},
  publisher = {Prentice Hall},
  year = {1988},
  author = {Jain, A.K. and Dubes, R.C.},
  address = {Englewood Cliffs, New Jersey 07632},
  groupsearch = {0},
  keywords = {algorithmic books}
}

@INPROCEEDINGS{Jiang98,
  author = {J. Jiang and D. Conrath},
  title = {Semantic similarity based on corpus statistics and lexical taxonomy},
  booktitle = {Proceedings of the International Conference on Research in Computational
	Linguistics},
  year = {1998},
  address = {Taiwan},
  groupsearch = {0},
  keywords = {semantic distances}
}

@ARTICLE{joslyn04categorizer,
  author = {C.A. Joslyn and S.M. Mniszewski and A. Fulmer and G. Heaton},
  title = {The Gene Ontology Categorizer},
  journal = {Bioinformatics},
  year = {2004},
  volume = {20},
  pages = {i169-i177},
  number = {1},
  doi = {10.1093/bioinformatics/bth921}
}

@INPROCEEDINGS{kruskal56,
  author = {Kruskal, J.B},
  title = {On the shortest spanning subtree of a graph and the travelling salesman
	problem},
  booktitle = {Proc. Amer. Math. Soc.},
  year = {1956},
  volume = {7},
  pages = {48-50},
  groupsearch = {0},
  keywords = {minimum spanning trees}
}

@INPROCEEDINGS{kurhekar02,
  author = {Kurhekar, M.P. and Adak, S. and Jhunjhunwala, S. and Raghupathy,
	K.},
  title = {Genome-wide pathway analysis and visulization using gene expression
	data},
  booktitle = {Proceedings of the Pacific Symposium on Biocomputing},
  year = {2002},
  pages = {462-473},
  groupsearch = {0},
  keywords = {pathway scoring methods}
}

@ARTICLE{lee04,
  author = {S. Lee and J. Hur and Y. Kim},
  title = {A graph-theoretic modeling on GO space for biological interpretation
	on gene clusters},
  journal = {Bioinformatics},
  year = {2004},
  volume = {20},
  pages = {381-388},
  number = {3},
  doi = {10.1093/bioinformatics/btg420}
}

@ARTICLE{lenhard01genelynx,
  author = {B. Lenhard and W.S. Hayes and W.W. Wassermann},
  title = {{G}ene{L}ynx: A Gene-Centric Portal to the Human Genome},
  journal = {Genome Research},
  year = {2001},
  volume = {11},
  pages = {2151-2157},
  number = {12},
  month = {December}
}

@INPROCEEDINGS{Lin98,
  author = {D. Lin},
  title = {An information-theoretic definition of similarity},
  booktitle = {Proceedings of the 15th International Conference on Machine Learning},
  year = {1998},
  editor = {Morgan Kaufmann},
  volume = {1},
  pages = {296-304},
  address = {San Francisco, CA},
  groupsearch = {0},
  keywords = {semantic distances}
}

@INPROCEEDINGS{Lord03,
  author = {Lord, P.W. and Stevens, R.D. and Brass, A. and Goble, C.A.},
  title = {Semantic Similarity Measures as Tools for Exploring the Gene Ontology},
  booktitle = {Proceedings of the Pacific Symposium on Biocomputing},
  year = {2003},
  pages = {601-612},
  groupsearch = {0},
  keywords = {semantic distances}
}

@ARTICLE{Lord02,
  author = {Lord, P.W. and Stevens, R.D. and Brass, A. and Goble, C.A.},
  title = {Semantic Similarity Measures across the Gene Ontology: the relationship
	between sequence and annotation},
  journal = {Bioinformatics},
  year = {2002},
  volume = {19},
  pages = {1275-1283},
  groupsearch = {0},
  keywords = {semantic distances}
}

@INPROCEEDINGS{merz02,
  author = {Merz, P.},
  title = {Clustering gene expression profiles with memetic algorithms},
  booktitle = {Proceedings of the 7th International Conference on Parallel Problem
	Solving from Nature, PPSN VII},
  year = {2002},
  pages = {811-820},
  publisher = {Lecture Notes in Computer Science, Springer, Berlin, Heidelberg},
  groupsearch = {0},
  keywords = {mathematical clustering mathematical clustering}
}

@PHDTHESIS{merzphd00,
  author = {Merz, P.},
  title = {Memetic Algorithms for Combinatorial Optimization Problems: Fitness
	Landscapes and Effective Search Strategies},
  school = {Department of Electrical Engineering and Computer Science, University
	of Siegen, Germany},
  year = {2000},
  groupsearch = {0},
  keywords = {evolutionary algorithms}
}

@BOOK{michalewicz96,
  title = {Genetic Algorithms + Data Structures = Evolution Programs},
  publisher = {Springer, Berlin},
  year = {1996},
  author = {Michalewicz, Z.},
  groupsearch = {0},
  keywords = {algorithmic books evolutionary algorithms}
}

@TECHREPORT{moscato89,
  author = {Moscato, P.},
  title = {On Evolution, Search, Optimization, Genetic Algorithms and Martial
	Arts: Towards Memetic Algorithms},
  institution = {Caltech Concurrent Computation Program, California Institute of Technology,
	Technical Report C3P Report 826},
  year = {1989},
  groupsearch = {0},
  keywords = {evolutionary algorithms}
}

@INPROCEEDINGS{moscato92,
  author = {Moscato, P. and Norman, M.G.},
  title = {A memetic approach for the traveling salesman problem implementation
	of a computational ecology for combinatorial optimization on message-passing
	systems},
  booktitle = {Parallel Computing and Transputer Applications},
  year = {1992},
  editor = {M. Valero and E. Onate and M. Jane and J. L. Larriba and B. Suarez},
  pages = {177--186},
  address = {Amsterdam},
  publisher = {IOS Press},
  groupsearch = {0},
  keywords = {evolutionary algorithms}
}

@ARTICLE{nieselt97,
  author = {Nieselt-Struwe, Katja},
  title = {Graphs in Sequence Spaces: a Review of Statistical Geometry},
  journal = {Biophysical Chemistry},
  year = {1997},
  volume = {66},
  pages = {111-131}
}

@ARTICLE{prim57,
  author = {Prim, R.C.},
  title = {Shortest connection networks and some generalizations},
  journal = {Bell Sys. Tech. Journal},
  year = {1957},
  pages = {1389-1401},
  groupsearch = {0},
  keywords = {minimum spanning trees}
}

@ARTICLE{quackenbush01,
  author = {Quackenbush, J.},
  title = {Computational analysis of microarray data},
  journal = {Nature Reviews Genetics},
  year = {2001},
  volume = {2},
  pages = {418-427},
  groupsearch = {0},
  keywords = {reviews}
}

@ARTICLE{Rada89,
  author = {Rada, R. and Mili, H. and Bicknell, E. and Bletner, M.},
  title = {Development and Application of a Metric on Semantic Nets},
  journal = {IEEE Transactions on Systems, Man, and Cybernetics},
  year = {1989},
  volume = {19(1)},
  pages = {17-30},
  groupsearch = {0},
  keywords = {semantic distances}
}

@ARTICLE{rand71,
  author = {Rand, W. M.},
  title = {Objective criteria for the evaluation of clustering methods.},
  journal = {Journal of the American Statistical Association},
  year = {1971},
  volume = {66},
  pages = {846-850}
}

@ARTICLE{raychaudhuri03,
  author = {Raychaudhuri, S. and Altman, R.B.},
  title = {A literature-based method for assessing the functional coherence
	of a gene group},
  journal = {Bioinformatics},
  year = {2003},
  volume = {19},
  pages = {396-401},
  number = {3},
  doi = {10.1093/bioinformatics/btg002}
}

@ARTICLE{Resnik99,
  author = {Resnik, P.},
  title = {Semantic Similarity in a Taxonomy: An information-based measure and
	its application to problems of ambigiguity in natural language},
  journal = {Journal of Artificial Intelligence Research},
  year = {1999},
  volume = {11},
  pages = {95-130},
  address = {Montreal},
  groupsearch = {0},
  keywords = {semantic distances}
}

@INPROCEEDINGS{Resnik95,
  author = {Resnik, P.},
  title = {Using Information Content to Evaluate Semantic Similarity in a Taxonomy},
  booktitle = {Proceedings of the 14th International Joint Conference on Artificial
	Intelligence},
  year = {1995},
  volume = {1},
  pages = {448-453},
  address = {Montreal},
  groupsearch = {0},
  keywords = {semantic distances}
}

@ARTICLE{robinson03,
  author = {Robinson, P.N and Wollstein, A. and B?hme U. and Beattie B.},
  title = {Ontologizing gene-expression microarray data: characterizing clusters
	with Gene Ontology},
  journal = {Bioinformatics},
  year = {2003},
  volume = {20},
  pages = {979-981},
  number = {6},
  doi = {10.1093/bioinformatics/bth040}
}

@ARTICLE{rousseeuw87,
  author = {Rousseeuw, P.J.},
  title = {Silhouettes: a graphical aid to the interpretation and validation
	of cluster analysis},
  journal = {J. Comp. and Applied Mathematics},
  year = {1987},
  volume = {20},
  pages = {53-65}
}

@ARTICLE{shah04,
  author = {Shah, N.H. and Fedoroff, N.V.},
  title = {{CLENCH}: a program for calculating {C}luster {EN}ri{CH}ment using
	{G}ene {O}ntology},
  journal = {Bioinformatics},
  year = {2004},
  volume = {20},
  pages = {1196-1197},
  number = {7},
  doi = {10.1093/bioinformatics/bth056}
}

@ARTICLE{sohler04,
  author = {Sohler, F. and Hanisch, D. and Zimmer, R.},
  title = {New methods for joint analysis of biological networks and expression
	data},
  journal = {Bioinformatics},
  year = {2004},
  volume = {20},
  pages = {1517-1521},
  number = {10},
  doi = {10.1093/bioinformatics/bth112}
}

@INPROCEEDINGS{speer05GOSlim,
  author = {N. Speer and H. Fr{\"o}hlich and C. Spieth and A. Zell},
  title = {Functional Distances for Genes Based on GO Feature Maps and their
	Application to Clustering},
  booktitle = {Proc. IEEE Symp. on Comp. Intel. in Bioinf. and Comp. Biology (CIBCB
	2005) },
  year = {2005},
  pages = {142 - 149},
  address = {San Diego, USA},
  publisher = {IEEE Press}
}

@INPROCEEDINGS{speer05spectral,
  author = {N. Speer and H. Fr{\"o}hlich and C. Spieth and A. Zell},
  title = {Functional Grouping of Genes Using Spectral Clustering and Gene Ontology},
  booktitle = {Proceedings of the IEEE International Joint Conference on Neural
	Networks},
  year = {2005},
  pages = {298-303},
  publisher = {IEEE Press}
}

@INPROCEEDINGS{speer03,
  author = {N. Speer and P. Merz and C. Spieth and A. Zell},
  title = {Clustering gene expression data with memetic algorithms based on
	minimum spanning trees},
  booktitle = {Proceedings of the IEEE Congress on Evolutionary Computation},
  year = {2003},
  volume = {3},
  pages = {1848-1855},
  groupsearch = {0},
  keywords = {mathematical clustering minimum spanning trees evo42lutionary algorithms}
}

@INPROCEEDINGS{speer05validity,
  author = {N. Speer and C. Spieth and A. Zell},
  title = {Biological Cluster Validity Indices Based on the Gene Ontology},
  booktitle = {Advances in Intelligent Data Anylsis VI: 6th International Symposium
	on Intelligent Data Analysis (IDA 2005)},
  year = {2005},
  editor = {A. F. Famili et al.},
  volume = {3646},
  series = {Lecture Notes in Computer Science (LNCS)},
  pages = {429-439},
  publisher = {Springer}
}

@INPROCEEDINGS{speer05spectralTerms,
  author = {N. Speer and C. Spieth and A. Zell},
  title = {Spectral Clustering Gene Ontology Terms to Group Genes by Function},
  booktitle = {Proceedings of the 5th Workshop on Algorithms in Bioinformatics (WABI
	2005)},
  year = {2005},
  volume = {3692},
  series = {Lecture Notes in Bioinformatics (LNBI)},
  pages = {001-012},
  publisher = {Springer}
}

@INPROCEEDINGS{speer04_1,
  author = {N. Speer and C. Spieth and A. Zell},
  title = {A Memetic Co-Clustering Algorithm for Gene Exression Profiles and
	Biological Annotation},
  booktitle = {Proceedings of the IEEE Congress on Evolutionary Computation},
  year = {2004},
  volume = {2},
  pages = {1631-1638},
  groupsearch = {0},
  keywords = {co-clustering methods evolutionary algorithms}
}

@INPROCEEDINGS{speer04_2,
  author = {N. Speer and C. Spieth and A. Zell},
  title = {A Memetic Clustering Algorithm for the Functional Partition of Genes
	Based on the {G}ene {O}ntology},
  booktitle = {Proceedings of the IEEE Symposium on Computational Intelligence in
	Bioinformatics and Computational Biology},
  year = {2004},
  pages = {252-259},
  groupsearch = {0},
  keywords = {clustering methods evolutionary algorithms gene ontology}
}

@INPROCEEDINGS{syswerda89,
  author = {Syswerda, G.},
  title = {Uniform crossover in genetic algorithms},
  booktitle = {Proceedings of the 3rd International Conference on Genetic Algorithms},
  year = {1989},
  pages = {2-9},
  groupsearch = {0},
  keywords = {evolutionary algorithms}
}

@INPROCEEDINGS{tamayo99,
  author = {Tamayo, P. and Slonim, D. and Mesirov, J.and Zhu, Q. and Kitareewan,
	S. and Dmitrovsky, E. and Lander, E.S. and Golub, T.R.},
  title = {Interpreting Patterns of Gene Expression with Self-Organizing Maps:
	Methods and application to hematopoietic differentiation},
  booktitle = {Proceedings of the National Academy of Sciences, USA},
  year = {1999},
  volume = {96},
  pages = {2907-2912},
  groupsearch = {0},
  keywords = {mathematical clustering}
}

@ARTICLE{tavazoie99,
  author = {Tavazoie, S. and Hughes, J.D. and Campbell, M.J. and Cho, R.J. and
	Church, G.M.},
  title = {Systematic Determination of Genetic Network Architecture},
  journal = {Nature Genetics},
  year = {1999},
  volume = {22},
  pages = {281-285},
  groupsearch = {0},
  keywords = {reviews}
}

@MISC{GOConsortiumWeb,
  author = {{The Gene Ontology Consortium}},
  howpublished = {http://www.geneontology.org},
  groupsearch = {0},
  keywords = {gene ontology}
}

@ARTICLE{GOConsortium04,
  author = {{The Gene Ontology Consortium}},
  title = {The Gene Ontology ({GO}) database and informatics resource},
  journal = {Nucleic Acids Research},
  year = {2004},
  volume = {32},
  pages = {D258-D261},
  groupsearch = {0},
  keywords = {gene ontology}
}

@ARTICLE{GOConsortium01,
  author = {{The Gene Ontology Consortium}},
  title = {Creating the gene ontology resource: design and implementation},
  journal = {Genome Research},
  year = {2001},
  volume = {11(8)},
  pages = {1425-1433},
  groupsearch = {0},
  keywords = {gene ontology}
}

@MISC{GOMySQL,
  author = {{The Gene Ontology Database}},
  howpublished = {\\http://www.godatabase.org/dev/database},
  groupsearch = {0},
  keywords = {gene ontology}
}

@ARTICLE{xu01,
  author = {Xu, Y. and Olman, V. and Xu D.},
  title = {Clustering gene expression data using a graph theoretic approach:
	an application of minimum spanning trees},
  journal = {Bioinformatics},
  year = {2001},
  volume = {18},
  pages = {536-545},
  groupsearch = {0},
  keywords = {mathematical clustering}
}

@ARTICLE{yeung01_2,
  author = {Yeung, K.Y and Haynor, D.R. and Ruzzo, W. L.},
  title = {Validating clustering for gene expression data},
  journal = {Bioinformatics},
  year = {2001},
  volume = {17},
  pages = {309-318}
}

@ARTICLE{yeung01_1,
  author = {Yeung, K.Y. and Ruzzo, W.L.},
  title = {Principal component analysis for clustering gene expression data.},
  journal = {Bioinformatics},
  year = {2001},
  volume = {17},
  pages = {763-774},
  groupsearch = {0},
  keywords = {other methods (pca)}
}

@ARTICLE{zahn71,
  author = {Zahn, C.T.},
  title = {Graph-theoretical methods for detecting and describing Gestalt clusters},
  journal = {IEEE Transactions on Computers},
  year = {1971},
  volume = {C-20},
  pages = {68-86},
  groupsearch = {0},
  keywords = {minimum spanning trees}
}

@ARTICLE{zeeberg03gominer,
  author = {B.R. Zeeberg and W. Feng and G. Wang and A.T. Fojo \textit{et al.}},
  title = {{GO}Miner: a resource for biological interpretation of genomic and
	proteomic data},
  journal = {Genome Biology},
  year = {2003},
  volume = {4},
  number = {R28}
}

@ARTICLE{zhang99,
  author = {Zhang, M.},
  title = {Large-scale Gene Expression Data Analysis: A New Challenge to Computational
	Biologists.},
  journal = {Genome Research},
  year = {1999},
  volume = {9},
  pages = {681-688},
  groupsearch = {0},
  keywords = {reviews}
}

@INPROCEEDINGS{Zien00,
  author = {Zien, A. and K?ffner, R. and Zimmer, R. and Lengauer, T.},
  title = {Analysis of Gene Expression Data with Pathway Scores},
  booktitle = {Proceedings of the 8th International Conference on Intelligent Systems
	for Molecular Biology},
  year = {2000},
  editor = {R. Altman \textit{et al.}},
  pages = {407-417},
  address = {La Jolla, CA},
  groupsearch = {0},
  keywords = {pathway scoring methods}
}

@MISC{gc,
  title = {Gene Cluster Software, {MIT Whitehead Institute, Cambridge, MA}},
  howpublished = {http://www-genome.wi.mit.edu/cancer/software/genecluster2/ gc2.html},
  groupsearch = {0},
  keywords = {software}
}

@MISC{humanCellCycleData,
  title = {Human Cell Cycle dataset},
  howpublished = {\\http://www-sequence.stanford.edu/human\b{ }cell\b{ }cycle/index.html},
  groupsearch = {0},
  keywords = {biological datasets}
}

@MISC{sporulationData,
  title = {Yeast Sporulation dataset},
  howpublished = {http://cmgm.stanford.edu/pbrown/sporulation},
  groupsearch = {0},
  keywords = {biological datasets}
}

@MISC{tumorCellData,
  title = {Human Hematopoietic Cell Differentiation Dataset},
  howpublished = {http://www-genome.wi.mit.edu/cgi-bin/cancer/datasets.cgi},
  groupsearch = {0},
  keywords = {biological datasets}
}
