# Supplementary material for: GOSim – an R-package for computation of information theoretic GO similarities between terms and gene products
Source: BMC Bioinformatics. 2007 May 22;8:166. doi: 10.1186/1471-2105-8-166 (PMC1892785; doi:10.1186/1471-2105-8-166)
Supplement: Additional File 2 — GOSim version 1.0. The GOSim software package. [file 1471-2105-8-166-S2.gz › GOSim/DESCRIPTION]

Package: GOSim
Version: 1.0
Date: 2006-09-13
Title: Computation of functional similarities between GO terms and gene products
Author: Holger Froehlich <h.froehlich@dkfz.de> contributions by Tim Beissbarth <beissbarth@wehi.edu.au>
Maintainer: Holger Froehlich <h.froehlich@dkfz.de>
Depends: R (>= 2.3), GOstats (>= 1.7), mclust (>= 2.1), cluster (>= 1.11)
Suggests: Rgraphviz
Description: This package implements several functions useful for
  computing similarities between GO terms and gene products based on their GO annotation
License: GPL version 2 or newer
AAURL: http://www.bioconductor.org
biocViews: Statistics, Annotation, GO
Packaged: Thu Nov  9 15:21:15 2006; froehlih
